# Supplementary material for: Developmental Changes in the in Vitro Activated Regenerative Activity of Primitive Mammary Epithelial Cells
Source: PLoS Biol. 2013 Aug 13;11(8):e1001630. doi: 10.1371/journal.pbio.1001630 (PMC3742452; doi:10.1371/journal.pbio.1001630)
Supplement: Table S9 — List of 2,262 transcripts detected in Agilent arrays of extracts of E18.5 fetal and adult basal cells in comparison with their regulation in Spike et al. 2012 [8] . (XLS) [file pbio.1001630.s011.xls]

## Sheet: Differentially expressed genes 
Comparison of transcripts detected in Agilent arrays of extracts of E18.5 fetal (CD31-CD45-Ter119-EpCAM++CD49f+) and adult basal (CD31-CD45-Ter119-BP-1-EpCAM+CD49f+) cells. Shown are all the genes identified as differentially expressed (Holm corrected p≤ 0.05)
ProbeName	EntrezGeneID	GeneSymbol	logFC	t	P.Value	adjusted P.Value	Spike et al. 2012
A_52_P160955	20666	Sox11	-8.29776	-89.4	3.96588e-12	9.5443e-08	Elevated in Fetal
A_55_P2174646	20599	Smr3a	-8.19426	-83.1163	6.66127e-12	1.60303e-07	Elevated in Fetal
A_51_P309754	100046808	LOC100046808	-8.08236	-78.3477	1.01419e-11	2.44055e-07	Not in Spike et al.
A_51_P339793	17082	Il1rl1	8.85766	72.8125	1.70799e-11	4.10993e-07	Not in Spike et al.
A_55_P2024066	20599	Smr3a	-6.67207	-71.5613	1.9321e-11	4.64901e-07	Elevated in Fetal
A_51_P474701	14121	Fbp1	-7.92555	-70.0044	2.25931e-11	5.43612e-07	Not in Spike et al.
A_52_P379277	209558	Enpp3	-6.66648	-61.9445	5.3919e-11	1.29729e-06	Elevated in Fetal
A_55_P1958537	17760	Mtap6	6.29454	60.6261	6.28302e-11	1.51163e-06	Elevated in Fetal
A_52_P459929	109700	Itga1	8.17444	58.5342	8.0646e-11	1.94018e-06	Not in Spike et al.
A_55_P2145709	244579	Tox3	-7.04301	-56.7967	9.99081e-11	2.40349e-06	Elevated in Fetal
A_55_P1956448	57776	Ttyh1	-6.5228	-55.5086	1.17601e-10	2.82902e-06	Elevated in Fetal
A_52_P649561	77446	Heg1	5.283	55.3532	1.19968e-10	2.88582e-06	Elevated in Adult
A_66_P136311	22295	Cdh23	7.43575	54.0015	1.4301e-10	3.43997e-06	Elevated in Adult
A_51_P498720	12293	Cacna2d1	7.00516	53.8638	1.45629e-10	3.5028e-06	Elevated in Adult
A_51_P491378	12990	Csn1s1	-8.00292	-53.5862	1.51076e-10	3.63368e-06	Elevated in Fetal
A_66_P115580	73265	1700038P13Rik	5.33868	52.2504	1.80757e-10	4.34738e-06	Elevated in Adult
A_66_P133404	68026	2810417H13Rik	-7.90994	-52.0981	1.84545e-10	4.43831e-06	Elevated in Fetal
A_55_P2150179	317677	Gm5077	7.03065	51.1752	2.09532e-10	5.03903e-06	Not in Spike et al.
A_51_P389636	16534	Kcnn4	-6.61151	-50.9631	2.15808e-10	5.18975e-06	Elevated in Fetal
A_65_P16753	19716	Bex1	-6.58954	-50.8529	2.1915e-10	5.2699e-06	Elevated in Fetal
A_52_P616404	12021	Bard1	-5.48434	-50.5545	2.28508e-10	5.49471e-06	Elevated in Fetal
A_55_P2010788	14664	Slc6a9	5.73961	50.132	2.42545e-10	5.83199e-06	Elevated in Adult
A_66_P105175	12038	Bche	-8.14009	-49.7188	2.57235e-10	6.18495e-06	Elevated in Fetal
A_55_P2111513	57776	Ttyh1	-5.74397	-49.6493	2.59801e-10	6.24639e-06	Elevated in Fetal
A_51_P505868	108927	Lhfp	4.59219	49.5248	2.64477e-10	6.35855e-06	Not in Spike et al.
A_51_P423743	54419	Cldn6	-5.48107	-48.5342	3.05294e-10	7.33958e-06	Elevated in Fetal
A_55_P2133191	624245	Speer4e	7.2815	48.5015	3.06757e-10	7.37443e-06	Elevated in Adult
A_55_P1973838	14664	Slc6a9	5.55708	48.212	3.20084e-10	7.6945e-06	Elevated in Adult
A_51_P353252	105853	Mal2	-5.25278	-47.665	3.47099e-10	8.34357e-06	Elevated in Fetal
A_55_P1988531	17880	Myh11	8.85985	47.5015	3.55675e-10	8.54937e-06	Elevated in Adult
A_55_P2002572	13850	Ephx2	-6.96702	-47.0032	3.83334e-10	9.21382e-06	Elevated in Fetal
A_51_P219505	338365	Slc41a2	8.31582	46.878	3.90662e-10	9.38956e-06	Not in Spike et al.
A_55_P1981306	29877	Hdgfrp3	5.65534	46.7707	3.97075e-10	9.5433e-06	Not in Spike et al.
A_66_P120555	14807	Grik3	5.45392	46.6207	4.06236e-10	9.76306e-06	Not in Spike et al.
A_55_P2002968	107684	Coro2a	-5.28757	-46.5466	4.10851e-10	9.87358e-06	Elevated in Fetal
A_55_P1952256	268697	Ccnb1	-5.26398	-46.4408	4.17541e-10	1.00339e-05	Elevated in Fetal
A_51_P208680	214901	Chtf18	-5.87085	-46.2021	4.33104e-10	1.04075e-05	Not in Spike et al.
A_52_P663413	18452	P4ha2	5.62538	46.1949	4.33584e-10	1.04186e-05	Not in Spike et al.
A_55_P2056496	21877	Tk1	-6.31019	-46.1217	4.38494e-10	1.05361e-05	Not in Spike et al.
A_51_P455866	13711	Elf5	-7.75096	-46.0581	4.42813e-10	1.06395e-05	Elevated in Fetal
A_51_P461005	27206	Nrk	-4.54998	-45.6148	4.74286e-10	1.13952e-05	Not in Spike et al.
A_55_P2005426	54418	Fmn2	-5.32059	-45.1384	5.10988e-10	1.22765e-05	Elevated in Fetal
A_52_P315976	22004	Tpm2	5.17239	45.0741	5.16188e-10	1.24009e-05	Elevated in Adult
A_55_P2092661	54563	Nup210	-5.71543	-44.9376	5.27421e-10	1.26702e-05	Not in Spike et al.
A_51_P402160	319530	Zfp750	-5.70806	-44.1765	5.95417e-10	1.43031e-05	Not in Spike et al.
A_55_P2121408	22004	Tpm2	5.07046	44.1748	5.95583e-10	1.43065e-05	Elevated in Adult
A_55_P2174203	225341	Lims2	5.97453	44.1543	5.97547e-10	1.43531e-05	Not in Spike et al.
A_55_P2074488	50766	Crim1	6.60296	44.1433	5.98604e-10	1.43779e-05	Elevated in Adult
A_55_P1991874	620253	Dcpp3	-6.38191	-43.7479	6.38089e-10	1.53256e-05	Not in Spike et al.
A_51_P133137	19348	Kif20a	-5.21185	-43.6762	6.45559e-10	1.55044e-05	Elevated in Fetal
A_52_P498193	216188	Aldh1l2	5.67242	43.6686	6.46353e-10	1.55228e-05	Elevated in Adult
A_55_P2101920	70967	4931408A02Rik	5.42729	43.6417	6.49185e-10	1.55902e-05	Elevated in Adult
A_51_P339540	12577	Cdkn1c	-6.17575	-43.6119	6.52346e-10	1.56654e-05	Elevated in Fetal
A_55_P1966749	74134	Cyp2s1	6.04897	43.5559	6.58322e-10	1.58083e-05	Elevated in Adult
A_52_P658437	105988	Espl1	-5.40124	-43.5303	6.61077e-10	1.58738e-05	Elevated in Fetal
A_51_P408071	208628	Kntc1	-5.73444	-43.4715	6.67451e-10	1.60262e-05	Not in Spike et al.
A_52_P411003	218977	Dlgap5	-6.03137	-43.3439	6.81518e-10	1.63632e-05	Elevated in Fetal
A_55_P1992954	18214	Ddr2	5.94113	43.2934	6.87182e-10	1.64986e-05	Not in Spike et al.
A_51_P259571	70726	Angptl6	5.52929	42.7273	7.54473e-10	1.81134e-05	Elevated in Adult
A_55_P1988872	14025	Bcl11a	-4.9618	-42.6641	7.62443e-10	1.8304e-05	Elevated in Fetal
A_52_P148212	217653	Mis18bp1	-6.10693	-42.5033	7.83144e-10	1.88001e-05	Not in Spike et al.
A_55_P2092750	230099	Car9	5.33459	42.4551	7.89479e-10	1.89514e-05	Elevated in Adult
A_52_P367520	68810	Nexn	4.86922	42.3249	8.06871e-10	1.93681e-05	Elevated in Adult
A_51_P142744	240725	Sulf1	6.19909	41.9803	8.55072e-10	2.05243e-05	Not in Spike et al.
A_55_P1991688	19362	Rad51ap1	-6.23924	-41.9163	8.64383e-10	2.07469e-05	Elevated in Fetal
A_52_P590396	20661	Sort1	-4.76242	-41.9045	8.66101e-10	2.07873e-05	Elevated in Fetal
A_55_P2071236	11830	Aqp5	-4.07516	-41.5592	9.18479e-10	2.20435e-05	Not in Spike et al.
A_55_P2042612	50908	C1s	6.7117	41.3741	9.48043e-10	2.27521e-05	Not in Spike et al.
A_55_P1988699	12293	Cacna2d1	7.87865	41.0061	1.01008e-09	2.42399e-05	Elevated in Adult
A_55_P2053459	171284	Timd2	-5.59667	-40.9998	1.01119e-09	2.42654e-05	Elevated in Fetal
A_55_P2011702	19017	Ppargc1a	-4.33366	-40.9138	1.02636e-09	2.46286e-05	Elevated in Fetal
A_55_P1958210	270190	Ephb1	5.13235	40.8514	1.03752e-09	2.48954e-05	Elevated in Adult
A_51_P195034	71988	Esco2	-6.30835	-40.6368	1.07704e-09	2.58424e-05	Elevated in Fetal
A_55_P2035286	18140	Uhrf1	-7.38923	-40.5918	1.08554e-09	2.60454e-05	Elevated in Fetal
A_55_P2086575	71085	Arhgap19	-4.96438	-40.5057	1.10202e-09	2.64397e-05	Elevated in Fetal
A_51_P501018	18005	Nek2	-5.95246	-40.4927	1.10452e-09	2.64986e-05	Elevated in Fetal
A_51_P451106	12190	Brca2	-4.85442	-40.4548	1.11189e-09	2.66742e-05	Elevated in Fetal
A_55_P2151388	66042	Sostdc1	-5.05362	-40.431	1.11653e-09	2.67845e-05	Elevated in Fetal
A_51_P383270	231470	Fras1	-5.38797	-40.2385	1.15499e-09	2.7706e-05	Not in Spike et al.
A_51_P215190	78767	2610021K21Rik	-4.43414	-40.046	1.19495e-09	2.86632e-05	Elevated in Fetal
A_55_P2068663	16765	Stmn1	-3.85222	-39.6863	1.27394e-09	3.05568e-05	Not in Spike et al.
A_66_P120125	27528	D0H4S114	-4.67029	-39.684	1.27445e-09	3.05677e-05	Elevated in Fetal
A_66_P130103	67196	Ube2t	-5.12626	-39.6296	1.28693e-09	3.08657e-05	Elevated in Fetal
A_51_P491667	70377	Derl3	5.76719	39.5666	1.30152e-09	3.12145e-05	Not in Spike et al.
A_55_P2107065	66634	Mcm8	-3.75103	-39.5646	1.302e-09	3.12245e-05	Elevated in Fetal
A_55_P1965050	66197	Cks2	-4.36182	-39.4834	1.3211e-09	3.16813e-05	Not in Spike et al.
A_55_P2086659	19366	Rad54l	-3.97532	-39.4698	1.32433e-09	3.17575e-05	Elevated in Fetal
A_55_P2173982	20135	Rrm2	-6.12998	-39.2505	1.37772e-09	3.30364e-05	Elevated in Fetal
A_51_P112734	50934	Slc7a8	4.3944	39.1516	1.40258e-09	3.3631e-05	Not in Spike et al.
A_55_P1960291	27375	Tjp3	-5.38905	-39.0468	1.42952e-09	3.42756e-05	Elevated in Fetal
A_51_P148105	19361	Rad51	-6.30768	-38.8649	1.47765e-09	3.54281e-05	Elevated in Fetal
A_55_P2032853	12495	Entpd1	7.44189	38.8475	1.48233e-09	3.5539e-05	Elevated in Adult
A_55_P2006808	18213	Ntrk3	9.35262	38.808	1.49307e-09	3.57949e-05	Elevated in Fetal
A_55_P1977628	18491	Pappa	3.93356	38.8025	1.49456e-09	3.58292e-05	Elevated in Adult
A_51_P267796	18214	Ddr2	6.6621	38.7119	1.51955e-09	3.64268e-05	Not in Spike et al.
A_51_P464029	60527	Fads3	4.60153	38.5773	1.55757e-09	3.73365e-05	Elevated in Adult
A_55_P2147736	26757	Dpysl4	-4.11108	-38.2891	1.64261e-09	3.93734e-05	Elevated in Fetal
A_55_P1961127	14955	H19	-6.96522	-38.199	1.67029e-09	4.00351e-05	Elevated in Fetal
A_52_P409769	17540	Mrvi1	6.59785	38.0508	1.71696e-09	4.11521e-05	Elevated in Adult
A_55_P1987730	70564	5730469M10Rik	-4.32475	-38.0478	1.71794e-09	4.11739e-05	Elevated in Fetal
A_51_P480233	67824	Nmral1	-6.3083	-38.0197	1.72694e-09	4.13879e-05	Elevated in Fetal
A_51_P190111	17218	Mcm5	-5.89403	-37.9516	1.74904e-09	4.19158e-05	Elevated in Fetal
A_55_P2101757	72107	Dscc1	-5.1942	-37.9287	1.75654e-09	4.20938e-05	Elevated in Fetal
A_55_P1975140	269275	Acvr1c	-4.22356	-37.901	1.76567e-09	4.23108e-05	Elevated in Fetal
A_51_P216593	22393	Wfs1	4.31425	37.8018	1.7988e-09	4.31029e-05	Elevated in Adult
A_55_P2078633	12268	C4b	6.36963	37.744	1.81842e-09	4.35712e-05	Not in Spike et al.
A_51_P222475	114601	Ehbp1l1	5.75715	37.7435	1.8186e-09	4.35736e-05	Elevated in Adult
A_55_P2164534	76843	Dtl	-6.7064	-37.5269	1.89432e-09	4.5386e-05	Elevated in Fetal
A_55_P1978241	11876	Artn	5.49516	37.488	1.90831e-09	4.57193e-05	Elevated in Adult
A_51_P246854	11459	Acta1	4.81772	37.4499	1.9221e-09	4.60476e-05	Not in Spike et al.
A_55_P2158121	66042	Sostdc1	-4.44739	-37.3741	1.94991e-09	4.67121e-05	Elevated in Fetal
A_51_P208922	20856	Stc2	4.48798	37.3023	1.97669e-09	4.73516e-05	Elevated in Adult
A_66_P139785	67916	Ppap2b	4.50692	37.283	1.98395e-09	4.75235e-05	Not in Spike et al.
A_55_P2043862	16765	Stmn1	-3.60986	-37.0765	2.06363e-09	4.94301e-05	Not in Spike et al.
A_55_P2063336	104732	4930427A07Rik	-4.60485	-37.0168	2.08734e-09	4.9996e-05	Elevated in Fetal
A_52_P420665	224065	Uts2d	7.37514	36.6736	2.22982e-09	5.34065e-05	Not in Spike et al.
A_51_P268193	53896	Slc7a10	-4.6694	-36.654	2.23826e-09	5.36064e-05	Not in Spike et al.
A_51_P268094	20720	Serpine2	-6.4395	-36.6503	2.23988e-09	5.36428e-05	Elevated in Fetal
A_55_P2028832	328660	Bex6	-5.70589	-36.6295	2.24893e-09	5.38573e-05	Not in Spike et al.
A_51_P168632	19075	Prim1	-4.89659	-36.6273	2.24987e-09	5.38777e-05	Elevated in Fetal
A_55_P2062598	52679	E2f7	-6.28598	-36.5584	2.28008e-09	5.45987e-05	Elevated in Fetal
A_55_P2131288	109676	Ank2	3.84366	36.4515	2.32789e-09	5.57414e-05	Elevated in Adult
A_55_P2011436	100039888	Gm11223	-3.8645	-36.4089	2.34727e-09	5.62031e-05	Not in Spike et al.
A_51_P494675	72042	Cotl1	3.86433	36.3965	2.35298e-09	5.63373e-05	Elevated in Adult
A_51_P160673	66240	Kcne1l	-6.87501	-36.2524	2.42006e-09	5.79411e-05	Elevated in Fetal
A_51_P451151	68612	Ube2c	-4.28163	-36.2094	2.44052e-09	5.84286e-05	Not in Spike et al.
A_55_P2093286	11815	Apod	-4.45355	-35.9905	2.54765e-09	6.09907e-05	Elevated in Fetal
A_52_P213207	71085	Arhgap19	-4.99519	-35.9806	2.55264e-09	6.11077e-05	Elevated in Fetal
A_51_P172502	20315	Cxcl12	4.44998	35.9802	2.55287e-09	6.11106e-05	Not in Spike et al.
A_55_P1967196	16780	Lamb3	5.6237	35.9414	2.57243e-09	6.15761e-05	Elevated in Adult
A_51_P315682	319765	Igf2bp2	-4.54485	-35.8618	2.61317e-09	6.25489e-05	Elevated in Fetal
A_55_P2170737	319765	Igf2bp2	-4.28333	-35.8335	2.62783e-09	6.28972e-05	Elevated in Fetal
A_55_P1999992	230145	Galnt12	-4.32102	-35.8183	2.63576e-09	6.30844e-05	Elevated in Fetal
A_51_P270949	56702	Hist1h1b	-4.30885	-35.769	2.66163e-09	6.37007e-05	Not in Spike et al.
A_52_P406181	192950	Nacad	5.85736	35.5935	2.75598e-09	6.59562e-05	Not in Spike et al.
A_55_P1988384	11989	Slc7a3	5.36425	35.4515	2.83521e-09	6.78495e-05	Elevated in Adult
A_55_P2043407	224171	C330027C09Rik	-4.89424	-35.2685	2.9411e-09	7.03804e-05	Elevated in Fetal
A_55_P2094721	20666	Sox11	-9.12006	-35.2548	2.94918e-09	7.05709e-05	Elevated in Fetal
A_55_P2023391	230824	Grhl3	-4.70404	-35.1381	3.0193e-09	7.22458e-05	Elevated in Fetal
A_52_P556099	70645	Oip5	-4.98891	-35.0192	3.09271e-09	7.39992e-05	Elevated in Fetal
A_55_P2078370	246709	Rgs13	-5.18867	-34.9952	3.10775e-09	7.4356e-05	Not in Spike et al.
A_52_P631547	231162	Cytl1	-6.67606	-34.9485	3.13729e-09	7.50597e-05	Not in Spike et al.
A_55_P1967231	52331	Stbd1	4.31042	34.8927	3.17299e-09	7.59106e-05	Not in Spike et al.
A_55_P2158510	630537	Dcpp2	-7.22278	-34.8242	3.21749e-09	7.6972e-05	Elevated in Fetal
A_55_P2059730	73703	Dppa2	-4.566	-34.822	3.21897e-09	7.70041e-05	Not in Spike et al.
A_55_P2135656	108096	Slco1a5	-5.68146	-34.8028	3.23151e-09	7.7301e-05	Not in Spike et al.
A_52_P330214	14087	Fanca	-5.64494	-34.7933	3.23781e-09	7.74483e-05	Elevated in Fetal
A_51_P258690	20284	Scrg1	-5.8746	-34.7893	3.24046e-09	7.75086e-05	Not in Spike et al.
A_55_P2287611	75082	4930519N06Rik	-6.50108	-34.7341	3.27708e-09	7.83811e-05	Not in Spike et al.
A_51_P115005	13614	Edn1	-6.05781	-34.6926	3.30499e-09	7.90455e-05	Not in Spike et al.
A_55_P1967683	406217	Bex4	-7.83722	-34.6387	3.3416e-09	7.99176e-05	Elevated in Fetal
A_55_P2079669	12035	Bcat1	4.46997	34.608	3.36266e-09	8.0418e-05	Elevated in Adult
A_51_P265571	11535	Adm	5.44082	34.4409	3.47995e-09	8.32195e-05	Elevated in Adult
A_55_P2028054	16319	Incenp	-3.65084	-34.4164	3.49748e-09	8.36352e-05	Elevated in Fetal
A_55_P2035662	11568	Aebp1	4.60694	34.409	3.50286e-09	8.37604e-05	Not in Spike et al.
A_51_P213099	80883	Ntng1	4.50981	34.3867	3.51893e-09	8.41413e-05	Not in Spike et al.
A_55_P2068314	66773	Gm17019	6.66131	34.3802	3.5237e-09	8.42517e-05	Not in Spike et al.
A_55_P2153621	66395	Ahnak	3.59442	34.3104	3.57478e-09	8.54693e-05	Not in Spike et al.
A_55_P2048937	16574	Kif5c	5.00732	34.2708	3.60412e-09	8.61674e-05	Elevated in Adult
A_55_P1958275	14025	Bcl11a	-4.55827	-34.1924	3.66307e-09	8.75731e-05	Elevated in Fetal
A_55_P1980631	20877	Aurkb	-6.52773	-34.0883	3.74304e-09	8.94811e-05	Elevated in Fetal
A_55_P2088018	225288	Fhod3	5.4625	33.978	3.82998e-09	9.15557e-05	Elevated in Adult
A_52_P249424	22339	Vegfa	4.86013	33.9471	3.85478e-09	9.21446e-05	Elevated in Adult
A_51_P212038	76252	Atp6v0e2	-3.94004	-33.9334	3.86581e-09	9.24045e-05	Elevated in Fetal
A_52_P304947	72155	Cenpn	-4.55476	-33.9282	3.86999e-09	9.25005e-05	Elevated in Fetal
A_51_P193794	16971	Lrp1	4.19876	33.8715	3.91611e-09	9.3599e-05	Not in Spike et al.
A_51_P182257	67077	1700019N12Rik	-4.61156	-33.8092	3.96748e-09	9.48227e-05	Not in Spike et al.
A_51_P206405	19283	Ptprz1	4.8649	33.6462	4.10559e-09	9.81196e-05	Elevated in Fetal
A_55_P2011290	23964	Odz2	5.891	33.6224	4.12624e-09	9.86088e-05	Elevated in Adult
A_55_P2040170	18858	Pmp22	5.48506	33.608	4.13881e-09	9.89051e-05	Elevated in Fetal
A_55_P1970105	16997	Ltbp2	4.78901	33.499	4.23514e-09	0.000101203	Elevated in Adult
A_51_P383293	73234	3110079O15Rik	-6.69024	-33.4975	4.23643e-09	0.00010123	Elevated in Fetal
A_66_P111562	12443	Ccnd1	-6.75125	-33.4174	4.30893e-09	0.000102958	Not in Spike et al.
A_55_P2163774	12925	Crip1	-3.77975	-33.3872	4.3366e-09	0.000103614	Not in Spike et al.
A_51_P105709	69716	Trip13	-4.19796	-33.3459	4.37476e-09	0.000104522	Elevated in Fetal
A_51_P458778	15446	Hpgd	-4.52488	-33.2855	4.43129e-09	0.000105868	Elevated in Fetal
A_55_P1983769	11799	Birc5	-6.54893	-33.2549	4.46026e-09	0.000106556	Not in Spike et al.
A_51_P333622	72097	2010300C02Rik	-4.94697	-33.1904	4.52196e-09	0.000108025	Elevated in Fetal
A_51_P338443	57875	Angptl4	6.00728	33.1738	4.53798e-09	0.000108403	Elevated in Adult
A_52_P325443	214137	Arhgap29	3.7787	33.1431	4.56789e-09	0.000109113	Elevated in Fetal
A_51_P359272	11658	Alcam	-3.8916	-33.1367	4.57416e-09	0.000109258	Not in Spike et al.
A_51_P247637	108089	Rnf144a	-4.62543	-33.0744	4.63551e-09	0.000110719	Elevated in Fetal
A_51_P214306	219072	Haus4	-3.97767	-33.0628	4.64695e-09	0.000110988	Elevated in Fetal
A_55_P2041140	381714	Gm9758	5.11891	33.0502	4.65957e-09	0.000111285	Not in Spike et al.
A_55_P1974632	494497	BC037156	-5.49762	-33.0314	4.67837e-09	0.000111729	Not in Spike et al.
A_55_P1956918	23794	Adamts5	5.45682	33.0214	4.68841e-09	0.000111964	Not in Spike et al.
A_55_P2124441	73884	Zdbf2	-3.97836	-32.9114	4.8005e-09	0.000114636	Elevated in Fetal
A_55_P2172274	14211	Smc2	-4.21886	-32.8433	4.8714e-09	0.000116324	Elevated in Fetal
A_51_P301809	20564	Slit3	5.13735	32.8172	4.89888e-09	0.000116975	Not in Spike et al.
A_51_P234881	83603	Elovl4	4.34984	32.7455	4.97534e-09	0.000118796	Not in Spike et al.
A_55_P2036180	17207	Mcf2l	-3.28676	-32.7428	4.97831e-09	0.000118862	Not in Spike et al.
A_51_P479321	68738	Acss1	-5.8241	-32.7193	5.00368e-09	0.000119463	Elevated in Fetal
A_55_P2002903	64074	Smoc2	-3.58677	-32.7045	5.01964e-09	0.000119839	Elevated in Fetal
A_52_P360330	17755	Mtap1b	3.92205	32.6904	5.03502e-09	0.000120201	Elevated in Adult
A_52_P460704	320492	A830018L16Rik	-4.4063	-32.6792	5.04731e-09	0.000120489	Elevated in Fetal
A_55_P1988613	17245	Mdm1	-4.10259	-32.6566	5.0721e-09	0.000121076	Not in Spike et al.
A_55_P2046245	15205	Hes1	-4.90257	-32.648	5.08157e-09	0.000121297	Elevated in Fetal
A_55_P2023732	77569	Limch1	-5.16548	-32.6295	5.10192e-09	0.000121778	Elevated in Fetal
A_55_P2178967	13184	Dcpp1	-8.84304	-32.5639	5.17519e-09	0.000123522	Elevated in Fetal
A_52_P463977	68487	Tmem140	4.18358	32.5187	5.22632e-09	0.000124737	Elevated in Adult
A_66_P121059	100040724	Mirg	-4.30994	-32.5117	5.23432e-09	0.000124922	Elevated in Fetal
A_55_P1967291	215387	Ncaph	-5.46751	-32.4485	5.30683e-09	0.000126648	Elevated in Fetal
A_55_P2161702	60345	Nrip2	5.2945	32.3554	5.41594e-09	0.000129246	Not in Spike et al.
A_55_P2174085	225742	St8sia5	-4.27378	-32.3056	5.47525e-09	0.000130656	Elevated in Fetal
A_55_P2090330	58802	Kcnmb4	-6.44536	-32.301	5.48078e-09	0.000130782	Elevated in Fetal
A_51_P279100	19224	Ptgs1	-5.00558	-32.2449	5.54865e-09	0.000132396	Elevated in Fetal
A_51_P444645	16840	Lect1	-8.98887	-32.2391	5.55568e-09	0.000132558	Elevated in Fetal
A_55_P2001250	242939	Cpz	-3.69415	-32.2264	5.57119e-09	0.000132923	Elevated in Fetal
A_51_P280446	64136	Sdf2l1	3.75972	32.2206	5.57836e-09	0.000133088	Not in Spike et al.
A_51_P484158	70358	Steap1	4.42783	32.1481	5.66797e-09	0.000135221	Elevated in Adult
A_55_P1954086	50706	Postn	8.17119	32.1276	5.69364e-09	0.000135828	Elevated in Fetal
A_52_P529360	52055	Rab11fip5	4.0309	32.1058	5.72105e-09	0.000136476	Not in Spike et al.
A_52_P162099	80986	Ckap2	-4.80784	-32.0887	5.74276e-09	0.000136988	Elevated in Fetal
A_51_P438527	72017	Cyb5r1	3.81712	32.055	5.7856e-09	0.000138004	Elevated in Adult
A_55_P2094966	15077	Hist2h3c1	-4.66712	-31.973	5.89142e-09	0.000140522	Not in Spike et al.
A_55_P2003561	233271	Luzp2	4.36063	31.8405	6.06715e-09	0.000144707	Elevated in Fetal
A_51_P330213	66929	Asf1b	-5.2932	-31.8043	6.11622e-09	0.000145872	Elevated in Fetal
A_51_P122246	76737	Creld2	3.18813	31.7796	6.1499e-09	0.000146669	Not in Spike et al.
A_66_P101732	12841	Col9a3	-3.90047	-31.5524	6.47024e-09	0.000154302	Not in Spike et al.
A_55_P2036883	319189	Hist2h2bb	-4.53024	-31.538	6.49111e-09	0.000154794	Not in Spike et al.
A_52_P368057	26570	Slc7a11	5.96956	31.528	6.50578e-09	0.000155137	Elevated in Adult
A_66_P136228	75646	Rai14	3.12011	31.4642	6.59976e-09	0.000157371	Not in Spike et al.
A_55_P2126368	237877	Atad5	-3.68702	-31.4559	6.61207e-09	0.000157658	Elevated in Fetal
A_51_P425680	56357	Ivd	-3.91211	-31.4414	6.63359e-09	0.000158165	Elevated in Fetal
A_52_P59400	320492	A830018L16Rik	-3.02432	-31.4283	6.65325e-09	0.000158627	Elevated in Fetal
A_55_P2000127	21804	Tgfb1i1	3.45997	31.4176	6.66926e-09	0.000159002	Elevated in Adult
A_51_P352303	26557	Homer2	-3.65035	-31.3856	6.71747e-09	0.000160145	Not in Spike et al.
A_55_P2025033	74107	Cep55	-5.24294	-31.3849	6.71853e-09	0.000160163	Elevated in Fetal
A_55_P1953919	109264	Me3	3.69218	31.3847	6.71887e-09	0.000160164	Elevated in Adult
A_51_P382152	19124	Procr	4.9785	31.25	6.92659e-09	0.000165109	Elevated in Adult
A_66_P139546	16012	Igfbp6	4.57498	31.2016	7.00286e-09	0.00016692	Not in Spike et al.
A_51_P144349	207521	Dtx4	-3.16365	-31.194	7.01495e-09	0.000167201	Elevated in Fetal
A_55_P1977653	72333	Palld	4.83824	31.1322	7.11418e-09	0.000169559	Not in Spike et al.
A_51_P363187	14825	Cxcl1	-3.67097	-31.1096	7.15074e-09	0.000170423	Not in Spike et al.
A_55_P2007273	18973	Pole	-6.74723	-31.0752	7.20692e-09	0.000171755	Elevated in Fetal
A_66_P136714	74617	Scpep1	3.27018	31.0345	7.27409e-09	0.000173349	Not in Spike et al.
A_55_P1968433	231510	Agpat9	4.80096	30.9359	7.43981e-09	0.000177291	Not in Spike et al.
A_55_P1981994	16667	Krt17	2.98397	30.8946	7.51034e-09	0.000178964	Elevated in Adult
A_55_P2032147	216795	Wnt9a	5.52776	30.8385	7.60764e-09	0.000181275	Elevated in Adult
A_52_P597371	52589	Ncald	-4.03879	-30.8343	7.61489e-09	0.00018144	Elevated in Fetal
A_51_P446395	12991	Csn2	-5.68596	-30.7669	7.73372e-09	0.000184264	Not in Spike et al.
A_55_P1992019	19273	Ptpru	-3.08195	-30.7464	7.77024e-09	0.000185126	Not in Spike et al.
A_52_P609024	66311	Cenpw	-3.41092	-30.6315	7.97888e-09	0.000190089	Not in Spike et al.
A_51_P515532	77220	Tmem200a	4.48166	30.6132	8.01253e-09	0.000190882	Not in Spike et al.
A_55_P2047275	21912	Tspan7	-3.64901	-30.5984	8.04014e-09	0.000191532	Not in Spike et al.
A_55_P2083489	63913	Fam129a	4.7528	30.5873	8.06076e-09	0.000192015	Not in Spike et al.
A_55_P2004801	21335	Tacc3	-4.99623	-30.5813	8.07191e-09	0.000192273	Elevated in Fetal
A_51_P314907	27214	Dbf4	-3.14021	-30.5366	8.15583e-09	0.000194264	Elevated in Fetal
A_66_P120074	18140	Uhrf1	-5.69373	-30.5334	8.16194e-09	0.000194401	Elevated in Fetal
A_51_P444437	67103	Ptgr1	-5.11033	-30.5311	8.16623e-09	0.000194495	Elevated in Fetal
A_55_P2118037	19261	Sirpa	3.29663	30.4901	8.24418e-09	0.000196343	Not in Spike et al.
A_55_P2010497	230612	Slc5a9	-6.00756	-30.4769	8.26963e-09	0.000196941	Elevated in Fetal
A_55_P2038217	224079	Atp13a4	-4.6741	-30.3468	8.52355e-09	0.00020298	Elevated in Fetal
A_55_P2178578	214523	Tmprss4	-3.84527	-30.2815	8.65453e-09	0.00020609	Not in Spike et al.
A_51_P269203	63873	Trpv4	3.02078	30.2717	8.67433e-09	0.000206553	Elevated in Adult
A_51_P440210	19091	Prkg1	4.22262	30.2562	8.70577e-09	0.000207293	Not in Spike et al.
A_55_P1982533	83603	Elovl4	3.89693	30.2419	8.73487e-09	0.000207977	Not in Spike et al.
A_51_P328300	12304	Pdia4	3.18405	30.2385	8.74192e-09	0.000208136	Not in Spike et al.
A_55_P1973868	20347	Sema3b	-6.05016	-30.2254	8.7687e-09	0.000208765	Elevated in Fetal
A_51_P455997	17263	Meg3	-4.51856	-30.1906	8.84042e-09	0.000210464	Elevated in Fetal
A_55_P2183473	12739	Cldn3	-4.508	-30.1207	8.98651e-09	0.000213933	Not in Spike et al.
A_52_P130787	16494	Kcna6	4.35802	30.1131	9.00257e-09	0.000214306	Elevated in Fetal
A_52_P574668	23959	Nt5e	4.71025	30.0839	9.06461e-09	0.000215774	Not in Spike et al.
A_51_P303749	218581	Depdc1b	-4.57967	-30.0491	9.13917e-09	0.00021754	Elevated in Fetal
A_55_P1966204	20315	Cxcl12	4.55704	30.0486	9.14019e-09	0.000217555	Not in Spike et al.
A_51_P125135	67849	Cdca5	-6.08575	-29.9519	9.35094e-09	0.000222562	Elevated in Fetal
A_51_P368009	242705	E2f2	-4.41591	-29.9514	9.35208e-09	0.000222579	Elevated in Fetal
A_51_P260504	226970	Arhgef4	4.36973	29.9173	9.42764e-09	0.000224368	Not in Spike et al.
A_55_P2036007	24004	Rai2	5.62702	29.8581	9.56076e-09	0.000227527	Elevated in Adult
A_55_P1960735	23886	Gdf15	7.51167	29.8143	9.66032e-09	0.000229887	Elevated in Adult
A_55_P1978201	16319	Incenp	-3.65576	-29.7442	9.82255e-09	0.000233737	Elevated in Fetal
A_55_P1983768	11799	Birc5	-3.60515	-29.7342	9.84601e-09	0.000234286	Not in Spike et al.
A_55_P1957942	100169889	Apeg3	-3.38922	-29.6946	9.93909e-09	0.000236491	Not in Spike et al.
A_51_P487487	360220	Speer4d	6.2273	29.6911	9.94739e-09	0.000236678	Not in Spike et al.
A_52_P407692	232440	H2afj	-2.83417	-29.6429	1.00623e-08	0.000239403	Not in Spike et al.
A_55_P2024366	242570	Raver2	-2.71615	-29.614	1.0132e-08	0.000241049	Not in Spike et al.
A_51_P301930	74511	Lrrc17	-8.28809	-29.5983	1.01702e-08	0.000241949	Elevated in Fetal
A_55_P2145711	244579	Tox3	-5.56444	-29.5502	1.02878e-08	0.000244737	Elevated in Fetal
A_55_P2032946	14857	Gsta1	4.45268	29.5501	1.02879e-08	0.000244737	Elevated in Adult
A_55_P2325663	545975	Lass3	-3.88491	-29.5133	1.0379e-08	0.000246886	Not in Spike et al.
A_55_P2110136	214137	Arhgap29	4.91139	29.4302	1.05881e-08	0.000251848	Elevated in Fetal
A_51_P216550	22061	Trp63	3.15826	29.4174	1.06207e-08	0.000252614	Elevated in Adult
A_55_P2250943	100034675	1700024h08rik	-4.11537	-29.3886	1.06944e-08	0.000254355	Not in Spike et al.
A_51_P423518	218038	Amph	-5.21068	-29.3466	1.08031e-08	0.00025693	Elevated in Fetal
A_52_P87843	56847	Aldh1a3	-7.30303	-29.3312	1.08433e-08	0.000257875	Elevated in Fetal
A_55_P2077263	60411	Cenpk	-3.51076	-29.2821	1.09726e-08	0.000260938	Elevated in Fetal
A_52_P313728	623474	Rad54b	-4.91852	-29.2724	1.09982e-08	0.000261537	Elevated in Fetal
A_51_P491504	214579	Aldh5a1	-3.24424	-29.2615	1.10272e-08	0.000262215	Not in Spike et al.
A_55_P2038247	22174	Tyro3	-2.93966	-29.2155	1.11506e-08	0.000265138	Elevated in Fetal
A_52_P315369	72017	Cyb5r1	3.80079	29.2155	1.11506e-08	0.000265138	Elevated in Adult
A_55_P2131438	319192	Hist2h2aa2	-3.07045	-29.1827	1.12395e-08	0.00026723	Not in Spike et al.
A_51_P378511	75329	Atf7ip2	-4.41625	-29.1803	1.12459e-08	0.00026737	Not in Spike et al.
A_51_P437240	13731	Emp2	3.28251	29.138	1.13619e-08	0.000270118	Not in Spike et al.
A_51_P472217	72080	2010317E24Rik	-4.10286	-29.1031	1.14585e-08	0.000272403	Not in Spike et al.
A_52_P601688	17250	Abcc1	3.00108	29.0178	1.16988e-08	0.000278104	Not in Spike et al.
A_52_P40954	68190	5330426P16Rik	2.65251	29.0003	1.17487e-08	0.000279278	Not in Spike et al.
A_51_P502082	20133	Rrm1	-3.6346	-28.98	1.1807e-08	0.000280654	Elevated in Fetal
A_51_P378856	56421	Pfkp	4.26282	28.91	1.20105e-08	0.000285477	Elevated in Adult
A_55_P1990210	74617	Scpep1	3.24691	28.8075	1.23158e-08	0.000292722	Not in Spike et al.
A_55_P2023727	77569	Limch1	-4.4623	-28.7758	1.2412e-08	0.000294996	Elevated in Fetal
A_51_P286665	19650	Rbl1	-3.08326	-28.7623	1.24533e-08	0.000295964	Elevated in Fetal
A_55_P2062727	50927	Nasp	-3.46295	-28.7004	1.26444e-08	0.000300494	Not in Spike et al.
A_55_P2035951	76478	Haus8	-3.44101	-28.6808	1.27057e-08	0.000301939	Not in Spike et al.
A_55_P1960202	13003	Vcan	-4.36574	-28.644	1.28215e-08	0.000304678	Elevated in Fetal
A_55_P2177697	381546	Ccdc24	3.40984	28.6416	1.28291e-08	0.000304845	Not in Spike et al.
A_52_P218955	73852	D3Ertd751e	-5.43843	-28.6392	1.28367e-08	0.000305012	Elevated in Fetal
A_55_P2186352	235330	Ttc12	-2.84443	-28.6386	1.28384e-08	0.00030504	Elevated in Fetal
A_52_P638895	22339	Vegfa	4.15949	28.6126	1.29211e-08	0.000306993	Elevated in Adult
A_51_P440743	12614	Celsr1	-3.47825	-28.6115	1.29247e-08	0.000307064	Elevated in Fetal
A_55_P2011937	60530	Fignl1	-5.08349	-28.5607	1.30881e-08	0.000310934	Elevated in Fetal
A_55_P1953087	17215	Mcm3	-3.78344	-28.5351	1.31711e-08	0.000312893	Elevated in Fetal
A_51_P378051	11754	Aoc3	6.66966	28.4805	1.33506e-08	0.000317143	Not in Spike et al.
A_55_P1983773	11799	Birc5	-6.36239	-28.3708	1.37197e-08	0.000325899	Not in Spike et al.
A_55_P2128646	57441	Gmnn	-4.59728	-28.3519	1.37846e-08	0.000327425	Elevated in Fetal
A_51_P451346	23849	Klf6	-3.08954	-28.327	1.38703e-08	0.000329448	Not in Spike et al.
A_51_P453446	26563	Ror1	-2.95704	-28.2776	1.40426e-08	0.000333527	Not in Spike et al.
A_55_P2183338	73608	Marveld3	-3.30061	-28.2637	1.40914e-08	0.000334672	Not in Spike et al.
A_51_P324934	17215	Mcm3	-3.91739	-28.2603	1.41034e-08	0.000334941	Elevated in Fetal
A_51_P155142	52276	Cdca8	-5.55723	-28.2597	1.41056e-08	0.00033498	Elevated in Fetal
A_52_P330540	66578	2610039C10Rik	-2.78474	-28.2529	1.41294e-08	0.000335531	Not in Spike et al.
A_66_P127969	12035	Bcat1	6.06341	28.1972	1.4328e-08	0.000340233	Elevated in Adult
A_51_P205106	17349	Mlf1	-4.5869	-28.1158	1.46237e-08	0.000347239	Not in Spike et al.
A_52_P184149	17768	Mthfd2	3.40938	28.0757	1.47717e-08	0.00035074	Not in Spike et al.
A_51_P255456	13078	Cyp1b1	5.09334	28.0528	1.48571e-08	0.000352751	Elevated in Adult
A_55_P1965154	66442	Spc25	-3.27465	-28.0359	1.49205e-08	0.000354242	Elevated in Fetal
A_52_P513123	327762	Dna2	-4.01628	-28.0165	1.49938e-08	0.000355967	Elevated in Fetal
A_66_P114176	621893	Hist2h2ab	-3.32359	-28.0011	1.50519e-08	0.000357333	Not in Spike et al.
A_51_P239984	26909	Exo1	-6.67384	-27.9917	1.50879e-08	0.000358172	Elevated in Fetal
A_51_P105927	70784	Rasl12	5.66802	27.983	1.51211e-08	0.000358944	Not in Spike et al.
A_55_P1960157	12035	Bcat1	3.62819	27.963	1.51974e-08	0.000360742	Elevated in Adult
A_51_P439085	69573	2310016C08Rik	3.92633	27.9557	1.52255e-08	0.000361392	Elevated in Adult
A_51_P390967	58207	Slc43a3	2.75822	27.9436	1.52723e-08	0.000362489	Not in Spike et al.
A_52_P228551	381413	Gpr176	5.96209	27.8983	1.54485e-08	0.000366654	Not in Spike et al.
A_51_P220162	18131	Notch3	-4.83657	-27.8937	1.54664e-08	0.000367064	Not in Spike et al.
A_55_P2143282	72293	Nkd2	-3.60151	-27.8757	1.55369e-08	0.000368722	Elevated in Fetal
A_55_P2074736	19085	Prkar1b	2.98733	27.8751	1.55394e-08	0.000368765	Elevated in Adult
A_55_P2088785	100040972	Tceal7	-2.91088	-27.8405	1.56763e-08	0.000371999	Not in Spike et al.
A_66_P121288	66104	Tceal6	3.18039	27.8142	1.57811e-08	0.00037447	Not in Spike et al.
A_55_P1964183	26903	Dysf	3.01755	27.8102	1.57972e-08	0.000374836	Elevated in Adult
A_52_P54261	99887	Tmem56	4.34884	27.7961	1.58539e-08	0.000376165	Elevated in Adult
A_66_P135941	231946	D330028D13Rik	-3.18047	-27.7881	1.58862e-08	0.000376915	Elevated in Fetal
A_51_P335758	108699	Chn1	-4.27097	-27.7752	1.59386e-08	0.000378144	Elevated in Fetal
A_51_P483280	19122	Prnp	3.12282	27.7406	1.60795e-08	0.000381471	Not in Spike et al.
A_55_P2151143	100040563	Dynlt1c	-3.73968	-27.7354	1.61007e-08	0.000381957	Not in Spike et al.
A_51_P141274	69608	Sec24d	3.19239	27.7139	1.61893e-08	0.000384042	Not in Spike et al.
A_51_P283473	67606	Fibin	4.02079	27.6749	1.63509e-08	0.000387859	Not in Spike et al.
A_51_P304170	67775	Rtp4	4.94297	27.669	1.63755e-08	0.000388426	Elevated in Adult
A_51_P233153	320405	Cadps2	-3.93626	-27.6338	1.65237e-08	0.000391926	Elevated in Fetal
A_65_P20167	12282	Hyou1	3.72369	27.6185	1.65882e-08	0.00039344	Elevated in Adult
A_55_P2013043	20708	Serpinb6b	3.20848	27.615	1.66032e-08	0.000393777	Elevated in Adult
A_52_P472324	20568	Slpi	5.09564	27.5863	1.67254e-08	0.000396659	Elevated in Adult
A_51_P123134	236930	Ercc6l	-4.85208	-27.5647	1.68183e-08	0.000398846	Elevated in Fetal
A_55_P2031021	19716	Bex1	-7.84676	-27.5613	1.68331e-08	0.000399181	Elevated in Fetal
A_51_P422143	12993	Csn1s2a	-4.84613	-27.5532	1.6868e-08	0.000399991	Not in Spike et al.
A_51_P207591	11752	Anxa8	5.29131	27.5056	1.70751e-08	0.000404886	Elevated in Adult
A_51_P471362	212733	Ccdc64b	-2.95054	-27.4861	1.7161e-08	0.000406905	Not in Spike et al.
A_51_P237668	12069	Bex2	-4.80799	-27.4499	1.73214e-08	0.000410691	Elevated in Fetal
A_52_P445253	13518	Dst	3.4538	27.3987	1.75511e-08	0.000416119	Elevated in Adult
A_55_P2158701	319156	Hist1h4d	-3.59285	-27.3982	1.75536e-08	0.00041616	Not in Spike et al.
A_51_P140321	68591	Mocos	3.59093	27.3974	1.75573e-08	0.000416232	Elevated in Adult
A_51_P360492	17219	Mcm6	-3.03695	-27.3928	1.75781e-08	0.000416706	Elevated in Fetal
A_51_P351363	22172	Tyms-ps	-4.84053	-27.3832	1.76214e-08	0.000417715	Not in Spike et al.
A_55_P2124153	100213	Rusc2	5.10061	27.3488	1.77788e-08	0.000421429	Elevated in Adult
A_55_P2085335	12587	Mia1	-4.39454	-27.331	1.78604e-08	0.000423346	Not in Spike et al.
A_55_P2158653	53624	Cldn7	-4.71982	-27.3298	1.78662e-08	0.000423466	Not in Spike et al.
A_55_P2151138	100040631	Dynlt1e	-3.60802	-27.3279	1.7875e-08	0.000423655	Not in Spike et al.
A_51_P481693	50527	Ero1l	5.02997	27.3221	1.79018e-08	0.000424272	Not in Spike et al.
A_55_P2030025	56711	Plag1	-3.22447	-27.2619	1.81829e-08	0.000430917	Not in Spike et al.
A_55_P2051414	26362	Axl	3.81891	27.2562	1.82095e-08	0.000431529	Not in Spike et al.
A_55_P2097448	19663	Rbpms	2.79921	27.2474	1.82513e-08	0.000432501	Elevated in Adult
A_51_P481398	16551	Kif11	-6.84406	-27.2187	1.83874e-08	0.000435709	Elevated in Fetal
A_66_P121459	12615	Cenpa	-4.84398	-27.1974	1.84897e-08	0.000438114	Elevated in Fetal
A_51_P489996	13518	Dst	4.75152	27.1689	1.8627e-08	0.000441348	Elevated in Adult
A_66_P130887	73173	Pcdh18	-3.15718	-27.1683	1.86297e-08	0.000441394	Not in Spike et al.
A_55_P2003803	107815	Scml2	-3.59769	-27.128	1.88259e-08	0.000446023	Elevated in Fetal
A_52_P28806	14235	Foxm1	-2.93111	-27.1055	1.89369e-08	0.000448634	Elevated in Fetal
A_55_P2179027	14579	Gem	2.84131	27.0997	1.89653e-08	0.000449288	Not in Spike et al.
A_55_P2222870	107589	Mylk	4.60826	27.0708	1.91087e-08	0.000452666	Elevated in Adult
A_51_P376238	12258	Serping1	6.40381	27.049	1.92179e-08	0.000455235	Not in Spike et al.
A_55_P2152566	109032	Sp110	4.06218	27.0039	1.94454e-08	0.000460603	Not in Spike et al.
A_51_P327751	15957	Ifit1	7.82112	27.0025	1.94528e-08	0.000460759	Elevated in Adult
A_52_P153291	252837	Ccrl1	3.39491	26.9801	1.95669e-08	0.000463442	Elevated in Adult
A_55_P2058783	69573	2310016C08Rik	3.88643	26.9608	1.96659e-08	0.000465767	Elevated in Adult
A_55_P2009673	72112	Ppp1r14d	-3.69236	-26.9268	1.98422e-08	0.000469923	Not in Spike et al.
A_55_P2002657	360213	Trim46	3.53885	26.9034	1.99644e-08	0.000472796	Not in Spike et al.
A_51_P415905	18968	Pola1	-3.63047	-26.8999	1.99823e-08	0.000473201	Not in Spike et al.
A_55_P2129925	17865	Mybl2	-2.83547	-26.8989	1.9988e-08	0.000473317	Not in Spike et al.
A_55_P2072233	72693	Zcchc12	3.84868	26.8864	2.00533e-08	0.000474842	Not in Spike et al.
A_51_P356762	17217	Mcm4	-3.28644	-26.8823	2.00753e-08	0.000475344	Elevated in Fetal
A_55_P2158251	14807	Grik3	3.65802	26.8775	2.01007e-08	0.000475924	Not in Spike et al.
A_51_P330428	13685	Eif4ebp1	2.80145	26.8757	2.01097e-08	0.000476118	Elevated in Adult
A_55_P2000439	19283	Ptprz1	4.56043	26.8723	2.01278e-08	0.000476525	Elevated in Fetal
A_55_P2014665	26934	Racgap1	-3.5604	-26.8593	2.01969e-08	0.000478142	Elevated in Fetal
A_55_P2140383	66578	2610039C10Rik	-2.54397	-26.8424	2.02868e-08	0.00048025	Not in Spike et al.
A_55_P2148204	19214	Ptgdr	5.17571	26.8301	2.03524e-08	0.000481782	Not in Spike et al.
A_52_P196161	20404	Sh3gl2	-3.28679	-26.827	2.03689e-08	0.000482153	Elevated in Fetal
A_51_P171999	11816	Apoe	3.61563	26.8181	2.04169e-08	0.000483267	Not in Spike et al.
A_55_P2084666	319173	Hist1h2af	-3.16053	-26.8017	2.05054e-08	0.000485342	Not in Spike et al.
A_55_P2053258	70235	Poc1a	-3.13698	-26.8002	2.05134e-08	0.000485511	Not in Spike et al.
A_55_P1976097	60527	Fads3	2.68029	26.7866	2.05868e-08	0.000487229	Elevated in Adult
A_55_P2033278	70365	Speer5-ps1	3.54813	26.7745	2.06527e-08	0.000488767	Not in Spike et al.
A_55_P2133255	56150	Mad2l1	-4.05732	-26.7292	2.09011e-08	0.000494625	Elevated in Fetal
A_55_P2084413	107065	Lrrtm2	-3.57398	-26.715	2.09799e-08	0.000496467	Elevated in Fetal
A_55_P2047155	17536	Meis2	-5.72744	-26.7038	2.10421e-08	0.000497919	Elevated in Fetal
A_55_P2109717	240641	Kif20b	-5.4332	-26.6953	2.10894e-08	0.000499017	Elevated in Fetal
A_52_P164709	70235	Poc1a	-3.33111	-26.6918	2.11087e-08	0.000499452	Not in Spike et al.
A_55_P2163319	18616	Peg3	-4.49241	-26.6904	2.11164e-08	0.000499615	Elevated in Fetal
A_55_P2008599	18563	Pcx	-3.31236	-26.6692	2.12355e-08	0.000502411	Not in Spike et al.
A_55_P1970424	231946	D330028D13Rik	-3.42706	-26.6518	2.13333e-08	0.000504703	Elevated in Fetal
A_55_P2037584	22041	Trf	3.60277	26.6157	2.15387e-08	0.00050954	Not in Spike et al.
A_51_P502685	69592	Odam	-5.28643	-26.5991	2.16335e-08	0.000511763	Not in Spike et al.
A_55_P2020911	67071	Rps6ka6	-3.95271	-26.5788	2.17505e-08	0.000514507	Elevated in Fetal
A_51_P359262	66286	Sec11c	2.73221	26.5743	2.17766e-08	0.000515104	Elevated in Adult
A_51_P485260	19731	Rgl1	3.80288	26.5655	2.18276e-08	0.000516287	Not in Spike et al.
A_66_P129188	319176	Hist2h2ac	-3.053	-26.5576	2.18734e-08	0.000517349	Not in Spike et al.
A_55_P2065953	78611	Btbd19	4.11705	26.5426	2.19606e-08	0.000519391	Elevated in Adult
A_51_P322115	15564	Htr5b	-4.49057	-26.5408	2.19709e-08	0.000519612	Not in Spike et al.
A_51_P144264	16598	Klf2	-3.23255	-26.5321	2.2022e-08	0.000520798	Not in Spike et al.
A_51_P198835	27362	Dnajb9	3.72451	26.5029	2.21938e-08	0.000524839	Not in Spike et al.
A_66_P121787	209086	Samd9l	6.05789	26.4734	2.23691e-08	0.000528963	Elevated in Adult
A_52_P297009	217837	Itpk1	3.17479	26.4387	2.25769e-08	0.000533854	Not in Spike et al.
A_55_P1982883	14936	Gys1	3.24264	26.4151	2.27201e-08	0.000537216	Not in Spike et al.
A_51_P289828	76138	Ccdc138	-2.76554	-26.3999	2.28122e-08	0.000539372	Elevated in Fetal
A_52_P617327	54720	Rcan1	-3.19722	-26.3997	2.28132e-08	0.000539373	Not in Spike et al.
A_55_P2158227	11600	Angpt1	-4.68543	-26.3974	2.28274e-08	0.000539686	Elevated in Fetal
A_55_P2193424	77072	6720420G18Rik	4.03501	26.396	2.28358e-08	0.00053986	Not in Spike et al.
A_52_P467726	18196	Nsg1	-3.72809	-26.3687	2.30032e-08	0.000543797	Not in Spike et al.
A_51_P185593	233335	Synm	6.98107	26.3461	2.31433e-08	0.000547084	Not in Spike et al.
A_52_P39314	75858	Speer7-ps1	4.66003	26.3322	2.32292e-08	0.000549091	Not in Spike et al.
A_51_P223709	269224	Pask	-3.41698	-26.327	2.32621e-08	0.000549846	Elevated in Fetal
A_55_P2245920	241296	Lrrc8a	2.84091	26.3135	2.33463e-08	0.000551813	Not in Spike et al.
A_55_P1973770	107449	Unc5b	4.14067	26.3034	2.34094e-08	0.000553281	Elevated in Adult
A_51_P497113	140486	Igf2bp1	-7.56664	-26.2947	2.3464e-08	0.000554548	Elevated in Fetal
A_52_P555672	22367	Vrk1	-3.08327	-26.2946	2.34647e-08	0.000554548	Not in Spike et al.
A_51_P196973	27221	Chaf1a	-4.73308	-26.2939	2.34692e-08	0.000554623	Elevated in Fetal
A_51_P472901	17254	Slc3a2	3.14856	26.2753	2.35869e-08	0.000557381	Not in Spike et al.
A_55_P2079746	102866	Pls3	3.87498	26.2358	2.38387e-08	0.000563309	Not in Spike et al.
A_52_P562467	68828	Sync	3.23913	26.2072	2.40224e-08	0.000567625	Not in Spike et al.
A_55_P2071566	210529	Mettl14	2.78558	26.1879	2.41478e-08	0.000570564	Not in Spike et al.
A_51_P338998	19076	Prim2	-3.13585	-26.1763	2.42236e-08	0.000572331	Elevated in Fetal
A_55_P2053374	20411	Sorbs1	4.97802	26.1507	2.43915e-08	0.000576274	Elevated in Fetal
A_51_P121179	227358	Fam132b	-4.71444	-26.1489	2.44035e-08	0.000576532	Not in Spike et al.
A_51_P472829	108897	Aif1l	3.56487	26.1381	2.44741e-08	0.000578176	Not in Spike et al.
A_51_P237752	19285	Ptrf	3.8093	26.1174	2.46113e-08	0.000581393	Not in Spike et al.
A_55_P2126441	75657	Speer4a	2.59111	26.0836	2.48373e-08	0.000586707	Not in Spike et al.
A_51_P212741	72821	Scn2b	-4.57859	-26.0736	2.4905e-08	0.000588281	Elevated in Fetal
A_51_P162471	108671	Dnajc9	-4.11253	-26.0596	2.49997e-08	0.000590493	Elevated in Fetal
A_55_P2084652	319169	Hist1h2ak	-3.19078	-26.0261	2.52277e-08	0.000595852	Not in Spike et al.
A_55_P1958906	12821	Col17a1	2.58706	26.0049	2.53726e-08	0.00059925	Elevated in Adult
A_51_P436727	109689	Arrb1	3.05844	25.9673	2.56329e-08	0.000605372	Elevated in Adult
A_52_P23225	14734	Gpc3	-3.31173	-25.9567	2.57073e-08	0.000607103	Elevated in Fetal
A_55_P2088625	70370	Fbln7	3.27382	25.9262	2.59213e-08	0.000612131	Not in Spike et al.
A_52_P549190	54420	Cldn8	-6.92785	-25.9235	2.59403e-08	0.000612555	Elevated in Fetal
A_51_P212420	16775	Lama4	-3.31151	-25.8908	2.61727e-08	0.000618015	Elevated in Fetal
A_55_P2065671	268697	Ccnb1	-5.98004	-25.8653	2.63547e-08	0.000622288	Elevated in Fetal
A_55_P2052699	233335	Synm	7.30489	25.8256	2.66423e-08	0.000629052	Not in Spike et al.
A_55_P2141851	102866	Pls3	3.92606	25.8155	2.67159e-08	0.000630763	Not in Spike et al.
A_51_P202074	68298	Ncapd2	-2.88823	-25.8115	2.6745e-08	0.000631422	Elevated in Fetal
A_51_P349341	18145	Npc1	2.63001	25.7423	2.72563e-08	0.000643466	Not in Spike et al.
A_51_P520849	20319	Sfrp2	-3.73447	-25.7326	2.73289e-08	0.000645153	Elevated in Fetal
A_55_P2125013	319159	Hist1h4j	-3.67342	-25.7218	2.74101e-08	0.000647042	Not in Spike et al.
A_55_P2123673	69539	Trnp1	2.87384	25.7022	2.75573e-08	0.00065049	Not in Spike et al.
A_55_P2010704	72657	2700094K13Rik	-3.40883	-25.6895	2.76541e-08	0.000652748	Not in Spike et al.
A_55_P2061386	216848	Chd3	-2.81119	-25.6669	2.78264e-08	0.000656786	Not in Spike et al.
A_55_P2064333	16774	Lama3	3.962	25.5862	2.84512e-08	0.000671506	Elevated in Adult
A_51_P215849	56069	Il17b	3.1829	25.5713	2.8568e-08	0.000674234	Elevated in Adult
A_55_P2114953	24110	Usp18	5.53573	25.5651	2.86173e-08	0.000675367	Not in Spike et al.
A_51_P514256	73710	Tubb2b	-3.61428	-25.5605	2.86534e-08	0.000676191	Not in Spike et al.
A_55_P2066301	664862	Gpr137b-ps	2.53081	25.5596	2.86607e-08	0.000676335	Not in Spike et al.
A_55_P1999532	12839	Col9a1	-6.15952	-25.5358	2.88496e-08	0.000680763	Elevated in Fetal
A_55_P2040743	68014	Zwilch	-3.8676	-25.5307	2.88899e-08	0.000681686	Elevated in Fetal
A_55_P1980636	20878	Aurka	-5.61253	-25.5186	2.89869e-08	0.000683946	Elevated in Fetal
A_55_P2160910	72393	Faim2	-3.61136	-25.4828	2.92751e-08	0.000690716	Not in Spike et al.
A_65_P20433	75317	4930547N16Rik	-5.60391	-25.4566	2.94889e-08	0.00069573	Elevated in Fetal
A_55_P1961567	66090	Ypel3	2.58124	25.435	2.9666e-08	0.00069988	Elevated in Adult
A_55_P2052696	233335	Synm	7.94866	25.4255	2.97438e-08	0.000701686	Not in Spike et al.
A_51_P106488	11790	Speg	3.02216	25.4202	2.97872e-08	0.000702681	Elevated in Adult
A_55_P2071626	320827	C530008M17Rik	-5.33149	-25.42	2.97892e-08	0.000702697	Elevated in Fetal
A_51_P352385	319909	Ism1	5.14025	25.386	3.00715e-08	0.000709327	Elevated in Adult
A_51_P464146	78088	Ankrd56	-4.24807	-25.3851	3.00791e-08	0.000709475	Not in Spike et al.
A_52_P368306	67888	Tmem100	-3.84069	-25.3602	3.02883e-08	0.00071438	Elevated in Fetal
A_55_P2058962	70024	Mcm10	-3.83267	-25.3572	3.03133e-08	0.00071494	Elevated in Fetal
A_55_P2132223	70365	Speer5-ps1	4.66975	25.32	3.0629e-08	0.000722353	Not in Spike et al.
A_55_P2137521	67824	Nmral1	-6.30697	-25.258	3.11632e-08	0.000734923	Elevated in Fetal
A_55_P2121985	18798	Plcb4	-4.04878	-25.2529	3.12076e-08	0.000735938	Elevated in Fetal
A_51_P445683	70984	4931406C07Rik	-3.34819	-25.2444	3.12815e-08	0.000737648	Elevated in Fetal
A_55_P2098539	67733	Itgb3bp	-4.00426	-25.2227	3.14724e-08	0.000742119	Not in Spike et al.
A_55_P1954276	140703	Emid1	-4.21848	-25.2213	3.14846e-08	0.000742376	Elevated in Fetal
A_55_P1990944	12362	Casp1	5.0493	25.1772	3.18755e-08	0.00075156	Elevated in Adult
A_52_P381484	100689	Spon2	3.50208	25.1668	3.19683e-08	0.000753718	Elevated in Adult
A_55_P2172440	224024	Scarf2	2.76718	25.1516	3.21044e-08	0.000756893	Not in Spike et al.
A_55_P2078459	16647	Kpna2	-2.67082	-25.1085	3.24954e-08	0.000766079	Not in Spike et al.
A_55_P2164189	71514	Sfpq	-2.44849	-25.107	3.25094e-08	0.000766376	Not in Spike et al.
A_55_P1960916	112407	Egln3	2.67689	25.0986	3.25855e-08	0.000768137	Not in Spike et al.
A_55_P2007470	18590	Pdgfa	2.71479	25.0794	3.27623e-08	0.000772272	Elevated in Adult
A_52_P747383	381174	A330084C13Rik	-3.33723	-25.0686	3.2862e-08	0.00077459	Not in Spike et al.
A_55_P2010773	21385	Tbx2	5.65579	25.0467	3.30645e-08	0.000779331	Not in Spike et al.
A_55_P1957249	18596	Pdgfrb	4.44128	25.0355	3.31688e-08	0.000781757	Not in Spike et al.
A_55_P2047168	18128	Notch1	-3.09067	-24.9856	3.36389e-08	0.000792801	Not in Spike et al.
A_55_P2090254	268534	Sntg2	4.61309	24.9842	3.36527e-08	0.000793094	Not in Spike et al.
A_55_P2129271	21677	Tead2	-2.66496	-24.9826	3.36672e-08	0.000793402	Elevated in Fetal
A_52_P387009	112407	Egln3	2.54107	24.9817	3.36762e-08	0.000793579	Not in Spike et al.
A_66_P133450	27362	Dnajb9	3.30018	24.9788	3.37041e-08	0.000794203	Not in Spike et al.
A_66_P131979	23834	Cdc6	-4.7943	-24.9734	3.37549e-08	0.000795367	Elevated in Fetal
A_51_P289889	114249	Npnt	-2.49623	-24.9599	3.38842e-08	0.000798379	Elevated in Fetal
A_55_P2183208	666317	Prl2c1	-5.71317	-24.9545	3.39362e-08	0.00079957	Not in Spike et al.
A_55_P2151601	209086	Samd9l	4.05542	24.9533	3.39476e-08	0.000799806	Elevated in Adult
A_55_P1978316	237360	Adamts14	-3.82907	-24.9038	3.44256e-08	0.000811032	Not in Spike et al.
A_55_P2169415	70737	Cgn	-4.52388	-24.888	3.45806e-08	0.000814651	Not in Spike et al.
A_52_P93837	17380	Mme	2.82258	24.8618	3.48384e-08	0.000820689	Not in Spike et al.
A_55_P2364738	72324	Plxdc1	4.10039	24.8538	3.49175e-08	0.000822518	Not in Spike et al.
A_51_P493987	59012	Moxd1	2.94735	24.8487	3.4968e-08	0.00082367	Not in Spike et al.
A_55_P2336558	69993	Chn2	2.84987	24.8319	3.51346e-08	0.000827561	Elevated in Fetal
A_55_P2018611	29817	Igfbp7	5.55451	24.8177	3.52763e-08	0.000830863	Not in Spike et al.
A_66_P128434	16590	Kit	-4.11249	-24.7914	3.5541e-08	0.000837061	Elevated in Fetal
A_55_P2043481	60345	Nrip2	3.96511	24.7719	3.57386e-08	0.000841681	Not in Spike et al.
A_55_P2182705	16647	Kpna2	-2.71943	-24.7428	3.60366e-08	0.000848661	Not in Spike et al.
A_52_P16419	14555	Gpd1	-4.32109	-24.7381	3.60847e-08	0.000849759	Elevated in Fetal
A_51_P365019	14629	Gclc	2.73776	24.7291	3.61776e-08	0.00085191	Not in Spike et al.
A_55_P2067505	80879	Slc16a3	2.99114	24.7056	3.64205e-08	0.000857592	Elevated in Adult
A_51_P303217	68527	Ucma	-4.23632	-24.6874	3.66101e-08	0.00086202	Not in Spike et al.
A_51_P453475	20514	Slc1a5	2.8731	24.6595	3.69028e-08	0.000868876	Not in Spike et al.
A_65_P15875	100910	Chpf2	2.52328	24.6184	3.73392e-08	0.000879115	Not in Spike et al.
A_52_P56397	69885	2610002D18Rik	-6.86085	-24.5943	3.75979e-08	0.000885167	Not in Spike et al.
A_55_P1953920	109264	Me3	2.7198	24.5762	3.77934e-08	0.000889733	Elevated in Adult
A_51_P198775	381306	BC055324	-2.55816	-24.5641	3.79251e-08	0.000892794	Elevated in Fetal
A_52_P628067	14793	Cdca3	-6.96648	-24.5522	3.80554e-08	0.000895823	Elevated in Fetal
A_55_P2069083	230145	Galnt12	-2.57892	-24.5516	3.80615e-08	0.000895929	Elevated in Fetal
A_55_P2121980	18798	Plcb4	-3.68324	-24.5447	3.81372e-08	0.000897674	Elevated in Fetal
A_55_P2125588	18590	Pdgfa	2.71388	24.5223	3.83837e-08	0.000903438	Elevated in Adult
A_52_P63343	229599	Gm129	4.29729	24.5168	3.84435e-08	0.000904807	Not in Spike et al.
A_65_P06029	241520	Fam171b	6.43927	24.5041	3.85846e-08	0.000908089	Not in Spike et al.
A_51_P228171	66336	Cenpp	-4.34791	-24.4914	3.87253e-08	0.000911362	Not in Spike et al.
A_52_P525183	171210	Acot2	3.6576	24.4899	3.87429e-08	0.000911738	Not in Spike et al.
A_52_P78257	83436	Plekha2	2.62716	24.4621	3.90535e-08	0.000919006	Not in Spike et al.
A_52_P480360	110074	Dut	-3.75898	-24.4595	3.90827e-08	0.000919654	Elevated in Fetal
A_55_P2013203	18430	Oxtr	4.04743	24.456	3.91221e-08	0.000920544	Not in Spike et al.
A_55_P2056533	18213	Ntrk3	5.78212	24.4534	3.9152e-08	0.000921208	Elevated in Fetal
A_55_P2137431	269400	Rtel1	-2.25886	-24.4277	3.94426e-08	0.000928005	Not in Spike et al.
A_52_P420504	11475	Acta2	3.86925	24.3913	3.986e-08	0.000937786	Elevated in Adult
A_51_P424810	76044	Ncapg2	-3.38207	-24.3869	3.99099e-08	0.000938921	Elevated in Fetal
A_55_P2319035	105332	AW011956	-2.98943	-24.3766	4.00295e-08	0.000941694	Not in Spike et al.
A_55_P1982902	594844	Tceal3	3.6227	24.3673	4.01369e-08	0.000944181	Elevated in Adult
A_55_P2055087	19088	Prkar2b	-3.05959	-24.35	4.03391e-08	0.000948897	Elevated in Fetal
A_55_P1992839	66934	Dsn1	-4.36117	-24.3372	4.0488e-08	0.000952359	Elevated in Fetal
A_55_P1952182	210876	Vmn2r111	-3.21025	-24.3295	4.05785e-08	0.000954446	Not in Spike et al.
A_55_P2086810	434484	Sp140	3.00367	24.3264	4.0615e-08	0.000955264	Not in Spike et al.
A_66_P101942	677168	Gm9706	5.04742	24.3213	4.06754e-08	0.000956644	Not in Spike et al.
A_55_P2050773	100048452	LOC100048452	-3.82678	-24.3108	4.07988e-08	0.000959505	Not in Spike et al.
A_55_P1990121	11830	Aqp5	-5.95822	-24.2966	4.09678e-08	0.00096344	Not in Spike et al.
A_51_P484998	15234	Hgf	6.87464	24.278	4.11891e-08	0.000968603	Not in Spike et al.
A_51_P254045	22036	Traip	-3.95791	-24.2754	4.12199e-08	0.000969287	Not in Spike et al.
A_51_P155196	99382	Abtb2	-2.85139	-24.2599	4.14062e-08	0.000973625	Not in Spike et al.
A_52_P353478	20272	Scn7a	6.75733	24.2519	4.15021e-08	0.000975838	Elevated in Fetal
A_55_P1983152	223752	Gramd4	-2.85288	-24.2515	4.15075e-08	0.000975925	Not in Spike et al.
A_66_P124549	14950	H13	2.32365	24.2412	4.16319e-08	0.000978807	Not in Spike et al.
A_55_P2081616	21853	Timeless	-3.9437	-24.2401	4.16451e-08	0.000979076	Elevated in Fetal
A_52_P631499	107371	Exoc6	-3.66089	-24.2379	4.16715e-08	0.000979654	Not in Spike et al.
A_52_P624149	22027	Hsp90b1	2.2676	24.2342	4.17162e-08	0.000980665	Not in Spike et al.
A_51_P450527	21345	Tagln	4.76823	24.2306	4.17603e-08	0.000981659	Elevated in Adult
A_52_P302587	69993	Chn2	2.94659	24.2153	4.19463e-08	0.000985989	Elevated in Fetal
A_51_P269687	18974	Pole2	-2.95187	-24.206	4.20605e-08	0.000988632	Elevated in Fetal
A_55_P2173892	57444	Isg20	4.66589	24.1726	4.24718e-08	0.000998257	Not in Spike et al.
A_51_P481920	12428	Ccna2	-5.48424	-24.1713	4.24872e-08	0.000998576	Elevated in Fetal
A_51_P457331	50887	Hmgn5	-2.98458	-24.1699	4.2505e-08	0.000998952	Not in Spike et al.
A_55_P2156304	16517	Kcnj16	-5.40424	-24.1495	4.27582e-08	0.00100486	Not in Spike et al.
A_51_P245275	15270	H2afx	-2.7081	-24.1411	4.28634e-08	0.00100729	Not in Spike et al.
A_55_P2056654	110033	Kif22	-6.3762	-24.1387	4.28936e-08	0.00100796	Elevated in Fetal
A_51_P489452	12583	Cdo1	-2.79717	-24.1123	4.32256e-08	0.00101571	Not in Spike et al.
A_52_P298394	56839	Lgi1	4.9535	24.1	4.33815e-08	0.00101933	Not in Spike et al.
A_55_P1985351	72022	Slc35f2	-2.93542	-24.0669	4.38027e-08	0.00102919	Elevated in Fetal
A_55_P1988754	320332	Hist4h4	-4.00722	-24.0639	4.38413e-08	0.00103005	Not in Spike et al.
A_55_P2023235	14156	Fen1	-2.89426	-24.048	4.40467e-08	0.00103483	Not in Spike et al.
A_51_P117226	70546	Zdhhc2	-3.46289	-24.0441	4.40961e-08	0.00103595	Elevated in Fetal
A_51_P464738	20525	Slc2a1	3.23693	24.0327	4.42442e-08	0.00103939	Not in Spike et al.
A_55_P1968878	52428	Rhpn2	-2.74228	-24.0301	4.42784e-08	0.00104014	Elevated in Fetal
A_55_P2056493	21877	Tk1	-3.19544	-24.0219	4.43842e-08	0.00104258	Not in Spike et al.
A_51_P385697	17309	Mgat3	6.085	24.0181	4.44335e-08	0.0010437	Elevated in Fetal
A_55_P1965303	13506	Dsc2	-4.24636	-23.9855	4.48607e-08	0.00105369	Elevated in Fetal
A_51_P249215	19217	Ptger2	4.53444	23.9817	4.49116e-08	0.00105484	Elevated in Adult
A_51_P129464	20250	Scd2	-3.36607	-23.9787	4.49504e-08	0.0010557	Elevated in Fetal
A_52_P116120	107684	Coro2a	-3.11421	-23.937	4.55055e-08	0.0010687	Elevated in Fetal
A_55_P1990373	69539	Trnp1	2.53329	23.9357	4.55231e-08	0.00106906	Not in Spike et al.
A_51_P408946	12447	Ccne1	-2.90204	-23.9113	4.58514e-08	0.00107673	Elevated in Fetal
A_66_P139683	58203	Zbp1	3.8324	23.8981	4.60302e-08	0.00108088	Elevated in Adult
A_51_P128463	72690	Grrp1	-4.5499	-23.8834	4.62301e-08	0.00108553	Not in Spike et al.
A_51_P300434	13518	Dst	3.88336	23.8609	4.65371e-08	0.00109269	Elevated in Adult
A_51_P331752	20292	Ccl11	5.15803	23.8382	4.68507e-08	0.00110001	Not in Spike et al.
A_52_P498208	319169	Hist1h2ak	-4.62716	-23.8113	4.72241e-08	0.00110873	Not in Spike et al.
A_51_P246339	72151	Rfc5	-3.62301	-23.7963	4.74352e-08	0.00111364	Elevated in Fetal
A_55_P2007713	64540	Tspan4	3.06499	23.7911	4.75077e-08	0.00111529	Elevated in Adult
A_55_P2027136	260423	Hist1h3f	-3.8377	-23.7811	4.76484e-08	0.00111855	Not in Spike et al.
A_51_P384318	50909	C1ra	5.85511	23.7603	4.79431e-08	0.00112542	Not in Spike et al.
A_55_P1988183	12579	Cdkn2b	-3.4862	-23.7583	4.79709e-08	0.00112602	Not in Spike et al.
A_55_P2084656	319168	Hist1h2ah	-3.17058	-23.7568	4.79931e-08	0.0011265	Not in Spike et al.
A_55_P2022049	66277	Klf15	4.28707	23.7237	4.84661e-08	0.00113755	Not in Spike et al.
A_55_P2082806	211770	Trib1	-2.52244	-23.7153	4.85872e-08	0.00114034	Not in Spike et al.
A_55_P2092953	22033	Traf5	2.58694	23.697	4.88517e-08	0.0011465	Not in Spike et al.
A_55_P1973349	97122	Hist2h4	-3.51891	-23.693	4.89097e-08	0.00114781	Not in Spike et al.
A_55_P2106922	66251	Arfgap3	3.43167	23.6905	4.89466e-08	0.00114863	Not in Spike et al.
A_51_P184508	70365	Speer5-ps1	3.98294	23.6617	4.93677e-08	0.00115846	Not in Spike et al.
A_51_P214470	72148	2610019F03Rik	3.53169	23.6494	4.95483e-08	0.00116265	Elevated in Adult
A_51_P362066	12654	Chi3l1	5.19846	23.6426	4.96495e-08	0.00116498	Elevated in Adult
A_55_P2017826	17863	Myb	-4.57116	-23.6251	4.99083e-08	0.001171	Elevated in Fetal
A_55_P1954448	71960	Myh14	2.79851	23.5676	5.07726e-08	0.00119123	Not in Spike et al.
A_51_P265806	80797	Clca2	4.42357	23.5659	5.07988e-08	0.00119179	Elevated in Adult
A_55_P2087681	170638	Hpcal4	2.91232	23.5519	5.1011e-08	0.00119672	Not in Spike et al.
A_51_P515120	15478	Hs3st3a1	2.45046	23.5413	5.1173e-08	0.00120047	Not in Spike et al.
A_55_P1988373	71876	Mlf1ip	-4.73625	-23.5375	5.12315e-08	0.00120179	Elevated in Fetal
A_55_P2171493	217216	BC030867	-3.50958	-23.5364	5.12484e-08	0.00120213	Elevated in Fetal
A_66_P112436	19088	Prkar2b	-2.57015	-23.501	5.17942e-08	0.00121488	Elevated in Fetal
A_55_P1972018	319155	Hist1h4c	-3.6612	-23.4928	5.19221e-08	0.00121783	Not in Spike et al.
A_51_P134812	69065	Chac1	3.60416	23.4752	5.21958e-08	0.0012242	Elevated in Adult
A_66_P130654	192663	Abcg4	3.40906	23.4707	5.22678e-08	0.00122584	Not in Spike et al.
A_55_P2016652	12534	Cdk1	-6.33673	-23.4701	5.22768e-08	0.001226	Elevated in Fetal
A_55_P1988413	26757	Dpysl4	-8.03118	-23.4634	5.23822e-08	0.00122841	Elevated in Fetal
A_55_P2123471	16647	Kpna2	-2.63251	-23.4484	5.26173e-08	0.00123388	Not in Spike et al.
A_55_P2079390	75939	4930579G24Rik	-3.1088	-23.4328	5.28655e-08	0.00123964	Elevated in Fetal
A_52_P597634	14362	Fzd1	2.67882	23.4322	5.28751e-08	0.00123982	Not in Spike et al.
A_55_P2144641	330222	Sdk1	3.37836	23.4148	5.31519e-08	0.00124625	Not in Spike et al.
A_51_P389684	192216	Tmem47	2.19681	23.4074	5.32707e-08	0.00124899	Not in Spike et al.
A_51_P337089	69270	Gins1	-3.41925	-23.3983	5.34171e-08	0.00125236	Elevated in Fetal
A_51_P109369	67731	Fbxo32	3.54633	23.3828	5.36668e-08	0.00125816	Not in Spike et al.
A_55_P2136318	20514	Slc1a5	2.66458	23.3809	5.36974e-08	0.00125883	Not in Spike et al.
A_51_P227275	12994	Csn3	-5.41881	-23.3641	5.39696e-08	0.00126516	Elevated in Fetal
A_51_P166339	11567	Avil	4.40265	23.3577	5.40731e-08	0.00126753	Not in Spike et al.
A_55_P2066299	83924	Gpr137b	2.81321	23.338	5.43952e-08	0.00127502	Not in Spike et al.
A_52_P476560	252972	Tpcn1	-3.0378	-23.3314	5.45047e-08	0.00127754	Not in Spike et al.
A_55_P2081615	21853	Timeless	-4.16674	-23.3289	5.4545e-08	0.00127843	Elevated in Fetal
A_55_P2336173	100040724	Mirg	-5.45647	-23.3123	5.482e-08	0.00128482	Elevated in Fetal
A_55_P2103698	100038882	Isg15	4.68494	23.3077	5.48946e-08	0.00128651	Elevated in Adult
A_51_P434101	64209	Herpud1	4.63676	23.3064	5.49169e-08	0.00128698	Elevated in Adult
A_51_P209319	110172	Slc35b1	2.96755	23.304	5.49575e-08	0.00128787	Not in Spike et al.
A_55_P2095133	118449	Synpo2	5.76524	23.3	5.50227e-08	0.00128935	Not in Spike et al.
A_52_P355169	21923	Tnc	2.82849	23.2897	5.51949e-08	0.00129333	Elevated in Fetal
A_66_P104815	13601	Ecm1	3.05837	23.2825	5.53158e-08	0.0012961	Elevated in Adult
A_52_P235347	56636	Fgf21	9.9043	23.2759	5.54248e-08	0.0012986	Elevated in Adult
A_51_P155152	11732	Ank	2.5349	23.2542	5.57913e-08	0.00130713	Elevated in Adult
A_52_P30989	72391	Cdkn3	-3.64863	-23.2416	5.6004e-08	0.00131206	Not in Spike et al.
A_65_P20104	320878	Mical2	5.66805	23.234	5.61337e-08	0.00131505	Elevated in Adult
A_55_P2050226	252837	Ccrl1	3.55111	23.2307	5.61884e-08	0.00131627	Elevated in Adult
A_51_P356931	18392	Orc1	-2.33473	-23.2129	5.64935e-08	0.00132336	Not in Spike et al.
A_51_P170696	225745	Haus1	-2.88715	-23.2045	5.66371e-08	0.00132667	Elevated in Fetal
A_55_P2129222	74185	Gbe1	3.41657	23.192	5.68518e-08	0.00133164	Not in Spike et al.
A_55_P2007249	30051	Spdef	-3.92332	-23.1784	5.70876e-08	0.00133711	Not in Spike et al.
A_55_P2121877	83924	Gpr137b	2.41372	23.1553	5.74889e-08	0.00134645	Not in Spike et al.
A_52_P660861	17957	Napb	2.88572	23.1549	5.74965e-08	0.00134657	Not in Spike et al.
A_55_P2176280	19085	Prkar1b	2.97689	23.1518	5.75501e-08	0.00134777	Elevated in Adult
A_51_P439584	228543	Rhov	-3.49739	-23.1409	5.77419e-08	0.0013522	Not in Spike et al.
A_52_P235861	18616	Peg3	-3.46583	-23.1356	5.78343e-08	0.00135431	Elevated in Fetal
A_55_P2031471	435626	Rufy4	5.12713	23.1347	5.78505e-08	0.00135463	Not in Spike et al.
A_66_P135947	68553	Col6a4	4.05489	23.1339	5.78643e-08	0.00135489	Not in Spike et al.
A_66_P124958	67163	Ccdc47	2.50351	23.1322	5.78942e-08	0.00135554	Not in Spike et al.
A_51_P350817	12797	Cnn1	6.00925	23.1235	5.80487e-08	0.00135909	Not in Spike et al.
A_55_P2091402	16647	Kpna2	-2.42505	-23.1198	5.8113e-08	0.00136054	Not in Spike et al.
A_52_P384574	170459	Stard4	-3.47504	-23.1011	5.84456e-08	0.00136827	Not in Spike et al.
A_51_P473888	16195	Il6st	3.35219	23.1002	5.8461e-08	0.00136857	Not in Spike et al.
A_66_P113268	17380	Mme	2.90345	23.0786	5.88486e-08	0.00137759	Not in Spike et al.
A_52_P336958	240185	9430020K01Rik	3.18392	23.0647	5.90986e-08	0.00138338	Not in Spike et al.
A_55_P2360661	12419	Cbx5	-2.77385	-23.0613	5.91603e-08	0.00138477	Elevated in Fetal
A_55_P2091473	12176	Bnip3	2.48812	23.0341	5.96529e-08	0.00139624	Not in Spike et al.
A_55_P2158011	51944	D2Ertd750e	-5.82256	-23.0301	5.97254e-08	0.00139787	Elevated in Fetal
A_55_P2091461	12363	Casp4	3.49574	23.0212	5.98884e-08	0.00140163	Not in Spike et al.
A_51_P516870	16431	Itm2a	-3.34377	-23.0048	6.01891e-08	0.00140861	Elevated in Fetal
A_55_P1959305	245945	Rbm47	-3.21554	-22.9241	6.16973e-08	0.00144384	Elevated in Fetal
A_51_P405606	17988	Ndrg1	3.20102	22.9187	6.17999e-08	0.00144618	Not in Spike et al.
A_51_P367310	110749	Chaf1b	-3.57867	-22.916	6.18506e-08	0.0014473	Elevated in Fetal
A_55_P2070992	11676	Aldoc	-2.37398	-22.8889	6.2368e-08	0.00145935	Elevated in Fetal
A_55_P2101367	76787	Ppfia3	-2.86649	-22.8865	6.24137e-08	0.00146036	Not in Spike et al.
A_52_P26299	215085	Slc35f1	-3.41392	-22.8752	6.26302e-08	0.00146536	Elevated in Fetal
A_52_P546200	226075	Glis3	2.42494	22.8509	6.31011e-08	0.00147631	Elevated in Adult
A_66_P120507	72469	Plcd3	2.48636	22.8478	6.31605e-08	0.00147764	Elevated in Adult
A_51_P520966	50723	Icosl	3.00557	22.8318	6.34725e-08	0.00148487	Elevated in Adult
A_51_P487999	72415	Sgol1	-4.75299	-22.8268	6.35715e-08	0.00148713	Elevated in Fetal
A_51_P493886	108682	Gpt2	2.61134	22.8119	6.38629e-08	0.00149388	Elevated in Adult
A_51_P483639	235472	Prtg	2.657	22.8083	6.39354e-08	0.00149551	Not in Spike et al.
A_51_P469968	14991	H2-M3	4.57334	22.7926	6.42443e-08	0.00150268	Elevated in Adult
A_52_P531175	30795	Fkbp3	-2.38128	-22.7917	6.42623e-08	0.00150303	Not in Spike et al.
A_51_P330044	74519	Cyp2j9	3.45178	22.7371	6.5356e-08	0.00152855	Elevated in Fetal
A_51_P256093	26399	Map2k6	-4.45233	-22.7318	6.54642e-08	0.00153101	Elevated in Fetal
A_51_P270733	20972	Syngr1	-2.51862	-22.7305	6.54895e-08	0.00153154	Not in Spike et al.
A_55_P1992889	12258	Serping1	3.59295	22.7295	6.55103e-08	0.00153196	Not in Spike et al.
A_55_P2100155	17762	Mapt	5.14968	22.7282	6.55377e-08	0.00153253	Elevated in Adult
A_51_P403799	20743	Spnb3	-2.28041	-22.7237	6.56287e-08	0.00153459	Not in Spike et al.
A_51_P473272	56496	Tspan6	-2.42723	-22.7173	6.5759e-08	0.00153758	Elevated in Fetal
A_55_P2327577	319825	D630013G24Rik	-5.07841	-22.7142	6.58221e-08	0.00153899	Not in Spike et al.
A_55_P1959425	80879	Slc16a3	3.08516	22.6928	6.62588e-08	0.00154913	Elevated in Adult
A_55_P2020497	245404	Dcaf12l1	-3.20304	-22.6817	6.64879e-08	0.00155442	Elevated in Fetal
A_55_P2084631	319170	Hist1h2an	-3.75357	-22.6378	6.74008e-08	0.0015757	Not in Spike et al.
A_52_P52849	55987	Cpxm2	3.57228	22.628	6.7606e-08	0.00158043	Elevated in Adult
A_51_P471273	73001	2900055J20Rik	4.89278	22.6193	6.77883e-08	0.00158462	Not in Spike et al.
A_55_P1995243	12808	Cobl	-3.64217	-22.6103	6.79799e-08	0.00158903	Elevated in Fetal
A_51_P468240	102442	Dennd4a	2.6731	22.6098	6.79907e-08	0.00158921	Not in Spike et al.
A_55_P1987805	73086	Rps6ka5	-2.36315	-22.6006	6.81841e-08	0.00159367	Elevated in Fetal
A_65_P04847	73569	Vgll3	4.71009	22.5885	6.84425e-08	0.00159964	Elevated in Fetal
A_55_P2068312	66773	Gm17019	3.63938	22.5798	6.86285e-08	0.00160392	Not in Spike et al.
A_55_P2107775	223672	Apol9a	3.15232	22.5645	6.89554e-08	0.00161149	Not in Spike et al.
A_51_P283708	17685	Msh2	-2.69911	-22.5502	6.92647e-08	0.00161865	Not in Spike et al.
A_52_P644690	14256	Flt3l	2.54816	22.5207	6.99043e-08	0.00163352	Not in Spike et al.
A_52_P501875	75051	4930578N16Rik	-3.14644	-22.5183	6.99561e-08	0.00163466	Not in Spike et al.
A_51_P209183	57266	Cxcl14	4.5585	22.514	7.0052e-08	0.00163683	Not in Spike et al.
A_55_P2024853	103268	Cep57l1	-2.97271	-22.4926	7.05206e-08	0.00164771	Not in Spike et al.
A_55_P2023424	106628	Trip10	2.10912	22.4587	7.12731e-08	0.00166522	Not in Spike et al.
A_55_P2182483	16423	Cd47	2.6275	22.456	7.13342e-08	0.00166658	Not in Spike et al.
A_55_P2018929	216892	Spns2	-3.08099	-22.4445	7.1591e-08	0.00167251	Not in Spike et al.
A_52_P57205	16370	Irs4	-4.09466	-22.4333	7.18422e-08	0.00167831	Not in Spike et al.
A_51_P116906	223864	Rapgef3	4.54526	22.4319	7.18746e-08	0.00167899	Elevated in Adult
A_55_P2069714	18412	Sqstm1	3.10608	22.3859	7.29197e-08	0.00170333	Not in Spike et al.
A_52_P75348	70385	Ccdc99	-3.70247	-22.3751	7.31681e-08	0.00170906	Elevated in Fetal
A_52_P334562	22337	Vdr	3.41276	22.3698	7.32896e-08	0.00171182	Elevated in Adult
A_51_P225224	56213	Htra1	3.75522	22.3619	7.34714e-08	0.001716	Elevated in Adult
A_51_P270519	69928	Apitd1	-5.30688	-22.3306	7.4199e-08	0.00173292	Not in Spike et al.
A_55_P2170681	52276	Cdca8	-5.68539	-22.3271	7.428e-08	0.00173473	Elevated in Fetal
A_51_P412508	50916	Irx4	3.45147	22.3228	7.43827e-08	0.00173706	Elevated in Adult
A_51_P296796	70021	Nt5dc2	-3.73799	-22.3134	7.46035e-08	0.00174214	Elevated in Fetal
A_51_P317031	66815	Ccdc109b	3.81995	22.3102	7.46776e-08	0.0017438	Elevated in Adult
A_66_P139333	226641	Atf6	3.09616	22.2914	7.51222e-08	0.0017541	Not in Spike et al.
A_55_P2091147	319160	Hist1h4k	-3.62978	-22.2769	7.54665e-08	0.00176207	Not in Spike et al.
A_55_P2116165	170768	Pfkfb3	3.93503	22.2635	7.57855e-08	0.00176944	Elevated in Adult
A_51_P307316	71709	Syde1	3.76937	22.2592	7.58893e-08	0.00177179	Not in Spike et al.
A_52_P263518	14702	Gng2	-2.76292	-22.2527	7.60461e-08	0.00177537	Not in Spike et al.
A_51_P182131	229722	5330417C22Rik	-2.26767	-22.2278	7.6646e-08	0.0017893	Not in Spike et al.
A_55_P1996354	71354	Wdr31	-2.95539	-22.2225	7.67749e-08	0.00179223	Not in Spike et al.
A_52_P268713	16510	Kcnh1	4.94454	22.2195	7.68477e-08	0.00179386	Not in Spike et al.
A_55_P2244440	71643	4930422G04Rik	-2.55297	-22.1991	7.73455e-08	0.0018054	Elevated in Fetal
A_66_P131851	16533	Kcnmb1	3.04276	22.1961	7.74202e-08	0.00180706	Elevated in Adult
A_55_P2043157	320405	Cadps2	-3.57622	-22.1945	7.74592e-08	0.0018079	Elevated in Fetal
A_55_P2131915	18933	Prrx1	6.04955	22.1535	7.84733e-08	0.00183149	Not in Spike et al.
A_52_P424462	67475	Ero1lb	4.13604	22.1383	7.88528e-08	0.00184027	Not in Spike et al.
A_55_P1964368	233529	Kctd14	-3.55984	-22.106	7.96652e-08	0.00185915	Not in Spike et al.
A_55_P2062861	100041019	Gm3099	2.22559	22.0966	7.9904e-08	0.00186464	Not in Spike et al.
A_51_P100174	17427	Mns1	-3.21761	-22.0963	7.99122e-08	0.00186475	Elevated in Fetal
A_55_P1974283	19655	Rbmx	-3.94958	-22.0919	8.0023e-08	0.00186726	Not in Spike et al.
A_51_P502614	67603	Dusp6	-2.23414	-22.0845	8.02115e-08	0.00187157	Elevated in Fetal
A_55_P2103105	30963	Ptpla	2.17741	22.0782	8.03723e-08	0.00187525	Not in Spike et al.
A_55_P2100149	17762	Mapt	3.87759	22.0643	8.07292e-08	0.00188349	Elevated in Adult
A_51_P516741	80893	Tmprss5	-4.70447	-22.0601	8.08382e-08	0.00188596	Elevated in Fetal
A_55_P2127702	26934	Racgap1	-3.59273	-22.0485	8.11374e-08	0.00189285	Elevated in Fetal
A_55_P2128668	268697	Ccnb1	-4.3821	-22.0465	8.11884e-08	0.00189396	Elevated in Fetal
A_52_P226929	12633	Cflar	3.16896	22.0379	8.14118e-08	0.00189909	Elevated in Adult
A_55_P2013336	17279	Melk	-7.21857	-22.0125	8.20761e-08	0.00191451	Elevated in Fetal
A_52_P264902	100037258	Dnajc3	2.74597	22.0019	8.23525e-08	0.00192087	Not in Spike et al.
A_55_P1972040	50490	Nox4	3.00488	21.9939	8.25643e-08	0.00192573	Not in Spike et al.
A_52_P488623	320557	Fam169a	2.57502	21.9891	8.26913e-08	0.00192861	Not in Spike et al.
A_55_P2183404	19242	Ptn	-4.2049	-21.9877	8.27278e-08	0.00192938	Elevated in Fetal
A_51_P215887	56454	Aldh18a1	2.99776	21.9814	8.28942e-08	0.00193318	Not in Spike et al.
A_55_P2144526	193385	Fam65b	6.48472	21.9805	8.29173e-08	0.00193363	Not in Spike et al.
A_65_P16680	56336	B4galt5	4.2463	21.9797	8.29395e-08	0.00193407	Not in Spike et al.
A_51_P387123	23962	Oasl2	5.88285	21.9666	8.32879e-08	0.00194211	Elevated in Adult
A_51_P492830	26886	Cenph	-6.20009	-21.9658	8.33102e-08	0.00194254	Elevated in Fetal
A_51_P407774	56517	Slc22a21	2.6311	21.922	8.44856e-08	0.00196987	Not in Spike et al.
A_55_P2180944	77056	Tmco4	2.33767	21.9109	8.47873e-08	0.00197682	Not in Spike et al.
A_51_P110301	12266	C3	4.76079	21.9093	8.48321e-08	0.00197778	Elevated in Adult
A_55_P2006862	271697	Cdk15	5.94093	21.8994	8.51009e-08	0.00198396	Not in Spike et al.
A_55_P2122200	19088	Prkar2b	-2.60232	-21.8918	8.53087e-08	0.00198872	Elevated in Fetal
A_51_P157042	14219	Ctgf	2.83045	21.8621	8.61275e-08	0.00200772	Elevated in Adult
A_55_P2033407	17263	Meg3	-4.4945	-21.8464	8.65623e-08	0.00201777	Elevated in Fetal
A_55_P2020916	67071	Rps6ka6	-3.66368	-21.8452	8.65967e-08	0.00201848	Elevated in Fetal
A_55_P1988083	233406	Prc1	-4.57928	-21.8306	8.70047e-08	0.00202791	Elevated in Fetal
A_55_P2408778	102623	AI414108	-2.25472	-21.8261	8.71298e-08	0.00203073	Not in Spike et al.
A_55_P2049479	24056	Sh3bp5	3.62286	21.8254	8.71493e-08	0.0020311	Not in Spike et al.
A_55_P2091472	12176	Bnip3	2.8556	21.7952	8.80015e-08	0.00205088	Not in Spike et al.
A_55_P1998416	15953	Ifi47	3.86574	21.7952	8.80035e-08	0.00205088	Not in Spike et al.
A_52_P612382	12531	Cdc25b	-2.40125	-21.7837	8.83303e-08	0.00205836	Not in Spike et al.
A_51_P418809	104103	Airn	-2.61435	-21.7834	8.83386e-08	0.00205847	Elevated in Fetal
A_55_P2157093	66813	Bcl2l14	-6.86842	-21.7712	8.86859e-08	0.00206647	Elevated in Fetal
A_66_P109080	74354	Lrguk	-2.55513	-21.7645	8.88787e-08	0.00207087	Not in Spike et al.
A_55_P2076533	68603	Pmvk	-2.4003	-21.7438	8.9476e-08	0.0020847	Not in Spike et al.
A_51_P344566	18817	Plk1	-4.85079	-21.7329	8.9791e-08	0.00209195	Elevated in Fetal
A_52_P169982	110935	Atp6v1b1	-3.3448	-21.7316	8.98293e-08	0.00209275	Elevated in Fetal
A_55_P2046822	16423	Cd47	2.70387	21.7282	8.99261e-08	0.00209492	Not in Spike et al.
A_52_P223809	80861	Dhx58	4.51621	21.7124	9.03889e-08	0.00210561	Not in Spike et al.
A_52_P679105	76453	Prss23	3.85531	21.6869	9.11385e-08	0.00212298	Not in Spike et al.
A_51_P319449	110446	Acat1	-2.54364	-21.6761	9.14568e-08	0.0021303	Elevated in Fetal
A_55_P2071008	73779	4930432K09Rik	-4.80612	-21.6573	9.20164e-08	0.00214325	Elevated in Fetal
A_55_P2012478	72701	Zfp618	-5.61386	-21.6555	9.20689e-08	0.00214438	Elevated in Fetal
A_51_P388737	18174	Slc11a2	2.07902	21.6473	9.23169e-08	0.00215006	Not in Spike et al.
A_66_P128537	100038882	Isg15	5.72273	21.6204	9.31264e-08	0.00216882	Elevated in Adult
A_51_P256246	66109	Tspan13	-3.01624	-21.5866	9.41561e-08	0.00219271	Elevated in Fetal
A_66_P122053	226922	Kcnq5	5.54104	21.5821	9.42919e-08	0.00219578	Not in Spike et al.
A_55_P2094641	16535	Kcnq1	-4.79988	-21.5746	9.45242e-08	0.00220109	Not in Spike et al.
A_52_P173442	320916	Wscd2	2.48568	21.5742	9.45366e-08	0.00220129	Elevated in Adult
A_55_P2112125	51789	Tnk2	-2.02943	-21.5737	9.45526e-08	0.00220156	Not in Spike et al.
A_52_P337126	23828	Bves	3.34889	21.5648	9.48266e-08	0.00220785	Not in Spike et al.
A_51_P257938	56753	Tacstd2	-3.19336	-21.563	9.48822e-08	0.00220905	Not in Spike et al.
A_52_P134195	26366	Ceacam10	-6.2025	-21.5479	9.53506e-08	0.00221986	Elevated in Fetal
A_55_P2068260	97908	Hist1h3g	-4.65887	-21.5476	9.53604e-08	0.00221999	Not in Spike et al.
A_52_P529570	381318	Nsl1	-4.29869	-21.5448	9.54453e-08	0.00222187	Not in Spike et al.
A_55_P2070079	16859	Lgals9	4.8726	21.5399	9.55992e-08	0.00222536	Elevated in Adult
A_52_P59681	15473	Hrsp12	-2.37126	-21.5367	9.56973e-08	0.00222755	Elevated in Fetal
A_55_P2169417	545551	BC021767	-4.63531	-21.5336	9.57962e-08	0.00222975	Not in Spike et al.
A_66_P123617	93689	Lmod1	4.09276	21.5259	9.60356e-08	0.00223523	Elevated in Adult
A_51_P463440	170439	Elovl6	-3.82511	-21.5136	9.64236e-08	0.00224416	Elevated in Fetal
A_51_P229002	76867	Rhbdd1	3.77387	21.4829	9.73951e-08	0.00226668	Not in Spike et al.
A_55_P2095271	263803	Pkn3	-2.57858	-21.4761	9.76107e-08	0.0022716	Not in Spike et al.
A_66_P115004	216643	Gabrp	-5.78396	-21.4744	9.76651e-08	0.00227276	Elevated in Fetal
A_52_P220229	226971	Plekhb2	2.525	21.4732	9.77049e-08	0.00227359	Elevated in Adult
A_55_P2050439	218977	Dlgap5	-3.50126	-21.4627	9.80421e-08	0.00228134	Elevated in Fetal
A_52_P2710	69049	Cml5	5.81881	21.4611	9.8091e-08	0.00228238	Elevated in Adult
A_55_P2086143	56050	Cyp39a1	-2.92621	-21.458	9.81919e-08	0.00228463	Elevated in Fetal
A_55_P1998591	625638	Fam43b	6.47281	21.4561	9.82533e-08	0.00228596	Not in Spike et al.
A_51_P418168	74840	Manf	2.83993	21.4496	9.84608e-08	0.00229069	Not in Spike et al.
A_66_P118329	18213	Ntrk3	3.29276	21.4366	9.88835e-08	0.00230042	Elevated in Fetal
A_55_P2036813	78303	Hist3h2ba	-6.26876	-21.4235	9.93079e-08	0.0023102	Not in Spike et al.
A_55_P2057528	80981	Arl4d	3.8072	21.4189	9.94591e-08	0.00231362	Not in Spike et al.
A_55_P1966432	14862	Gstm1	2.82626	21.412	9.96847e-08	0.00231877	Not in Spike et al.
A_51_P263965	15368	Hmox1	6.04802	21.4009	1.00047e-07	0.00232709	Elevated in Adult
A_55_P1954277	140703	Emid1	-3.89756	-21.3871	1.00502e-07	0.00233757	Elevated in Fetal
A_55_P2095251	269344	Ell3	-4.02549	-21.3862	1.00531e-07	0.00233815	Not in Spike et al.
A_55_P2062190	14862	Gstm1	2.66446	21.3757	1.00878e-07	0.00234611	Not in Spike et al.
A_55_P2091145	319160	Hist1h4k	-3.07238	-21.3708	1.01042e-07	0.00234983	Not in Spike et al.
A_51_P432460	68458	Ppp1r14a	3.57294	21.3494	1.01754e-07	0.0023663	Elevated in Adult
A_51_P452820	114641	Rpl31	-1.98184	-21.3286	1.02455e-07	0.0023825	Not in Spike et al.
A_55_P2099363	217154	Stac2	2.40964	21.3067	1.03197e-07	0.00239964	Not in Spike et al.
A_52_P196568	17263	Meg3	-3.84602	-21.2984	1.03477e-07	0.00240605	Elevated in Fetal
A_55_P1969746	18739	Pitpnm1	2.84016	21.2859	1.03905e-07	0.0024159	Elevated in Adult
A_51_P421876	54123	Irf7	3.72138	21.2761	1.04244e-07	0.00242367	Elevated in Adult
A_55_P1959465	16978	Lrrfip1	4.34328	21.2661	1.04586e-07	0.00243152	Elevated in Adult
A_52_P149801	18578	Pde4b	-5.80281	-21.2655	1.04607e-07	0.00243191	Elevated in Fetal
A_55_P1989341	80883	Ntng1	4.6538	21.262	1.0473e-07	0.00243467	Not in Spike et al.
A_55_P2028522	20840	Stac	5.81064	21.246	1.05285e-07	0.00244747	Not in Spike et al.
A_55_P2030578	21961	Tns1	5.76562	21.2383	1.05551e-07	0.00245354	Elevated in Adult
A_55_P2112599	56048	Lgals8	2.23954	21.2325	1.05756e-07	0.00245818	Not in Spike et al.
A_55_P1978176	70178	Fam108c	-2.84817	-21.2323	1.05763e-07	0.00245826	Elevated in Fetal
A_51_P205390	73287	1700040L02Rik	-5.31842	-21.2302	1.05835e-07	0.00245981	Elevated in Fetal
A_55_P2057040	228852	Ppp1r16b	6.03329	21.2248	1.06024e-07	0.0024641	Not in Spike et al.
A_55_P1972872	667370	I830012O16Rik	5.77994	21.223	1.06089e-07	0.0024655	Not in Spike et al.
A_55_P2069221	270906	Prr11	-2.63111	-21.201	1.06862e-07	0.00248337	Elevated in Fetal
A_55_P2055694	18260	Ocln	-5.14989	-21.1979	1.06973e-07	0.00248585	Elevated in Fetal
A_55_P1991770	30794	Pdlim4	3.06269	21.1847	1.07442e-07	0.00249662	Not in Spike et al.
A_51_P480241	13710	Elf3	-2.07593	-21.1798	1.07617e-07	0.00250059	Not in Spike et al.
A_55_P2108773	104732	4930427A07Rik	-4.83936	-21.1757	1.07764e-07	0.00250389	Elevated in Fetal
A_55_P1998601	228993	Slc17a9	2.28486	21.1725	1.07879e-07	0.00250645	Not in Spike et al.
A_55_P2055158	11815	Apod	-4.05777	-21.1705	1.07949e-07	0.00250797	Elevated in Fetal
A_55_P2119892	13869	Erbb4	-4.83537	-21.1588	1.0837e-07	0.00251765	Not in Spike et al.
A_55_P1959606	71943	Tom1l1	-2.64969	-21.149	1.08723e-07	0.00252574	Not in Spike et al.
A_55_P2067608	71566	9030425E11Rik	2.52192	21.1427	1.08949e-07	0.00253088	Not in Spike et al.
A_55_P2090179	12419	Cbx5	-2.51606	-21.14	1.0905e-07	0.00253312	Elevated in Fetal
A_51_P329928	27280	Phlda3	2.83473	21.1369	1.09159e-07	0.00253554	Elevated in Adult
A_55_P2119257	18787	Serpine1	5.65062	21.1298	1.09418e-07	0.00254145	Elevated in Adult
A_55_P2101862	223918	Spryd3	2.25829	21.1213	1.09727e-07	0.00254851	Elevated in Adult
A_55_P2080151	15512	Hspa2	2.61302	21.1114	1.10088e-07	0.0025568	Not in Spike et al.
A_55_P2037454	104156	Etv5	-2.4336	-21.1074	1.10235e-07	0.00256009	Elevated in Fetal
A_55_P1993789	15331	Hmgn2	-2.82958	-21.1025	1.10418e-07	0.00256423	Not in Spike et al.
A_52_P188261	108058	Camk2d	2.42459	21.0959	1.1066e-07	0.00256974	Elevated in Adult
A_55_P2105678	73254	Ccdc18	-3.62912	-21.0954	1.10676e-07	0.00257001	Elevated in Fetal
A_51_P349023	67678	Lsm3	-2.35073	-21.0872	1.10982e-07	0.002577	Not in Spike et al.
A_55_P2026315	14936	Gys1	3.20302	21.0865	1.11006e-07	0.00257744	Not in Spike et al.
A_55_P2021266	15442	Hpse	3.57741	21.0831	1.11132e-07	0.00258027	Not in Spike et al.
A_55_P2110245	60530	Fignl1	-5.46449	-21.0613	1.11943e-07	0.00259899	Elevated in Fetal
A_52_P481182	170460	Stard5	2.13447	21.0561	1.12135e-07	0.00260333	Not in Spike et al.
A_55_P1996941	68612	Ube2c	-6.13672	-21.0478	1.12446e-07	0.00261044	Not in Spike et al.
A_51_P273684	74185	Gbe1	3.71791	21.0385	1.12798e-07	0.0026185	Not in Spike et al.
A_55_P2111508	57776	Ttyh1	-8.46794	-21.0328	1.13012e-07	0.00262335	Elevated in Fetal
A_55_P2090406	14950	H13	2.26908	21.0134	1.13746e-07	0.00264027	Not in Spike et al.
A_55_P1954486	17762	Mapt	3.66075	21.0096	1.1389e-07	0.00264349	Elevated in Adult
A_66_P135185	14009	Etv1	-2.44942	-21.003	1.14143e-07	0.00264925	Elevated in Fetal
A_55_P2134246	20723	Serpinb9	3.96864	20.9751	1.15214e-07	0.002674	Not in Spike et al.
A_51_P397296	73608	Marveld3	-4.22628	-20.9706	1.15386e-07	0.00267787	Not in Spike et al.
A_55_P2076772	14828	Hspa5	2.04444	20.9659	1.15569e-07	0.00268201	Not in Spike et al.
A_55_P1958480	545005	LOC545005	2.04566	20.9514	1.16128e-07	0.00269488	Not in Spike et al.
A_51_P372456	269633	Wdr86	-6.54381	-20.9493	1.16211e-07	0.00269668	Not in Spike et al.
A_51_P140368	66531	2310061C15Rik	-3.25231	-20.9442	1.16411e-07	0.0027012	Not in Spike et al.
A_55_P2022604	74190	1200009I06Rik	-2.60454	-20.9403	1.16565e-07	0.00270465	Not in Spike et al.
A_51_P159453	20716	Serpina3n	3.4752	20.9322	1.16882e-07	0.00271189	Elevated in Adult
A_55_P1969745	18739	Pitpnm1	2.70145	20.9279	1.17048e-07	0.00271563	Elevated in Adult
A_55_P2168667	71973	Rbpms2	3.196	20.9228	1.17249e-07	0.00272017	Not in Spike et al.
A_55_P2028015	114774	Pawr	3.55704	20.8995	1.1817e-07	0.00274143	Not in Spike et al.
A_55_P1996946	107995	Cdc20	-5.2188	-20.8668	1.19478e-07	0.00277165	Elevated in Fetal
A_52_P168097	11938	Atp2a2	2.33603	20.862	1.19667e-07	0.00277592	Not in Spike et al.
A_55_P2098880	171212	Galnt10	-2.34661	-20.8563	1.19897e-07	0.00278114	Not in Spike et al.
A_55_P1955108	75687	Fam65a	2.23288	20.8434	1.20421e-07	0.00279314	Not in Spike et al.
A_51_P389864	97440	B3gnt9-ps	3.16161	20.8434	1.2042e-07	0.00279314	Not in Spike et al.
A_55_P2086664	232670	Tspan33	-2.96951	-20.8401	1.20554e-07	0.00279601	Not in Spike et al.
A_55_P2031466	434215	Lrrc32	4.0545	20.8328	1.2085e-07	0.00280275	Not in Spike et al.
A_55_P2000728	17876	Myef2	-2.3789	-20.7981	1.22272e-07	0.00283562	Elevated in Fetal
A_55_P2085412	234396	Ankle1	-3.28663	-20.7957	1.22373e-07	0.00283783	Elevated in Fetal
A_52_P293120	208748	Prrg3	-2.73211	-20.7946	1.22416e-07	0.00283871	Not in Spike et al.
A_55_P1966721	100669	9930105H17Rik	2.29037	20.7731	1.23311e-07	0.00285933	Not in Spike et al.
A_51_P468073	14598	Ggt1	3.75613	20.7663	1.23596e-07	0.00286581	Elevated in Adult
A_52_P496655	68192	Leprotl1	2.73633	20.7594	1.23881e-07	0.0028723	Not in Spike et al.
A_51_P347240	69706	Lrr1	-6.03078	-20.7583	1.2393e-07	0.00287332	Not in Spike et al.
A_51_P503149	217169	Tns4	3.01615	20.7571	1.23979e-07	0.00287433	Elevated in Adult
A_55_P2041397	14056	Ezh2	-2.27476	-20.7472	1.24393e-07	0.0028838	Elevated in Fetal
A_51_P169087	216456	Gls2	3.03864	20.7119	1.25889e-07	0.00291835	Not in Spike et al.
A_55_P2117614	72049	Tnfrsf13c	-6.18298	-20.7017	1.26327e-07	0.00292838	Elevated in Fetal
A_51_P382484	16410	Itgav	2.15406	20.6973	1.26513e-07	0.00293258	Elevated in Fetal
A_55_P2087404	100732	Mapre3	2.3742	20.6894	1.26854e-07	0.00294034	Not in Spike et al.
A_51_P168792	102448	Xylb	-2.98462	-20.6814	1.272e-07	0.00294824	Not in Spike et al.
A_55_P2144210	69178	Snx5	-1.94522	-20.6796	1.27276e-07	0.00294987	Not in Spike et al.
A_55_P1995205	21973	Top2a	-5.78267	-20.6686	1.27752e-07	0.00296078	Elevated in Fetal
A_55_P2027653	232201	Arhgap25	3.9351	20.6393	1.29033e-07	0.00299034	Not in Spike et al.
A_51_P247694	54672	Gpr97	-2.74354	-20.6205	1.29859e-07	0.00300936	Not in Spike et al.
A_55_P2107499	233733	Galntl4	3.43147	20.6108	1.30288e-07	0.00301917	Elevated in Adult
A_52_P561650	246228	Vwa1	3.17925	20.6037	1.30603e-07	0.00302634	Not in Spike et al.
A_51_P386270	380997	Cyp2d12	2.63491	20.5874	1.31332e-07	0.0030431	Not in Spike et al.
A_51_P189361	71839	Osgin1	2.63157	20.5871	1.31346e-07	0.00304329	Elevated in Adult
A_55_P2030282	545007	ENSMUSG00000068790	2.043	20.5768	1.31805e-07	0.00305379	Not in Spike et al.
A_55_P1973447	53422	Ybx2	-2.3535	-20.5739	1.31938e-07	0.00305675	Not in Spike et al.
A_55_P2085181	110749	Chaf1b	-2.37687	-20.5683	1.3219e-07	0.00306245	Elevated in Fetal
A_55_P2046443	213696	Duoxa1	-3.05273	-20.5582	1.32644e-07	0.00307284	Not in Spike et al.
A_55_P1954021	20778	Scarb1	-2.21431	-20.5569	1.32705e-07	0.00307411	Elevated in Fetal
A_55_P1959923	107869	Cth	2.78891	20.5439	1.33295e-07	0.00308764	Elevated in Adult
A_51_P147284	105439	Slain1	-4.64132	-20.5376	1.33583e-07	0.00309418	Elevated in Fetal
A_55_P1987483	72157	Pgm2	2.15726	20.5364	1.33635e-07	0.00309526	Not in Spike et al.
A_51_P334104	13179	Dcn	3.89148	20.5303	1.33914e-07	0.00310158	Elevated in Fetal
A_55_P1956863	13649	Egfr	2.07993	20.5301	1.33927e-07	0.00310175	Elevated in Adult
A_55_P2149896	192976	BC046404	-3.08111	-20.5179	1.34486e-07	0.00311457	Elevated in Fetal
A_55_P1989539	75458	Cklf	-2.72486	-20.5097	1.3486e-07	0.00312309	Elevated in Fetal
A_52_P566840	77596	Gpr110	-3.25549	-20.5004	1.35294e-07	0.00313299	Elevated in Fetal
A_55_P2006261	16665	Krt15	3.96466	20.4975	1.35426e-07	0.00313592	Elevated in Adult
A_51_P330133	66645	Pspc1	-3.55442	-20.4799	1.36244e-07	0.00315472	Not in Spike et al.
A_52_P420466	319172	Hist1h2ab	-6.39865	-20.4705	1.36684e-07	0.00316478	Not in Spike et al.
A_66_P109519	13661	Ehf	-7.80901	-20.4688	1.36764e-07	0.0031665	Elevated in Fetal
A_55_P2139937	70552	Lrrc56	-2.4479	-20.4383	1.38202e-07	0.00319966	Elevated in Fetal
A_55_P2164070	74053	Grip1	-2.36244	-20.4283	1.38678e-07	0.00321053	Elevated in Fetal
A_55_P2102095	69066	1810010H24Rik	2.75754	20.4044	1.39823e-07	0.00323691	Elevated in Fetal
A_55_P2027747	76572	Rbmxl2	4.8237	20.3981	1.40125e-07	0.00324375	Not in Spike et al.
A_55_P2030736	29871	Scmh1	2.20948	20.3921	1.40412e-07	0.00325025	Not in Spike et al.
A_55_P2419296	76286	1110006E14Rik	-5.35016	-20.3837	1.40818e-07	0.00325952	Not in Spike et al.
A_55_P2113051	14282	Fosb	-2.43355	-20.3818	1.4091e-07	0.0032615	Not in Spike et al.
A_52_P12623	171388	Bnipl	-1.9663	-20.3762	1.41183e-07	0.00326768	Not in Spike et al.
A_66_P117933	667370	I830012O16Rik	6.0024	20.3587	1.42039e-07	0.00328735	Not in Spike et al.
A_55_P1984487	11553	Adra2c	-4.78768	-20.3583	1.42055e-07	0.00328759	Not in Spike et al.
A_55_P1985337	83672	Sytl3	-2.77889	-20.3383	1.43039e-07	0.0033102	Not in Spike et al.
A_55_P2029013	228802	BC018465	-4.20898	-20.3225	1.43823e-07	0.0033282	Not in Spike et al.
A_55_P2028491	15331	Hmgn2	-3.03864	-20.2948	1.45202e-07	0.00335998	Not in Spike et al.
A_52_P533146	13198	Ddit3	3.17607	20.2858	1.45658e-07	0.00337039	Not in Spike et al.
A_51_P347862	109711	Actn1	2.60212	20.2839	1.45751e-07	0.00337238	Elevated in Adult
A_51_P241791	71876	Mlf1ip	-3.73544	-20.2801	1.45945e-07	0.00337673	Elevated in Fetal
A_55_P2037585	22041	Trf	4.03091	20.2765	1.46128e-07	0.00338081	Not in Spike et al.
A_51_P253547	13039	Ctsl	2.57522	20.2756	1.4617e-07	0.00338165	Not in Spike et al.
A_51_P209327	30878	Apln	3.38483	20.2704	1.46437e-07	0.00338768	Not in Spike et al.
A_55_P2060604	545013	Gm5797	1.99926	20.2672	1.46597e-07	0.00339122	Not in Spike et al.
A_55_P2070809	13661	Ehf	-2.38212	-20.2585	1.47037e-07	0.00340125	Elevated in Fetal
A_55_P1955325	75424	Zfp820	-2.56253	-20.2546	1.4724e-07	0.00340582	Not in Spike et al.
A_55_P2123917	214112	Nipal4	3.82309	20.2497	1.4749e-07	0.00341144	Elevated in Adult
A_55_P2074353	233335	Synm	5.26179	20.2476	1.47595e-07	0.00341372	Not in Spike et al.
A_52_P86693	52668	Ifi27l1	4.39092	20.2281	1.48594e-07	0.00343668	Elevated in Adult
A_52_P190647	17121	Mxd3	-4.00817	-20.2169	1.49172e-07	0.00344991	Elevated in Fetal
A_55_P2170034	19731	Rgl1	3.08028	20.2153	1.49258e-07	0.00345173	Not in Spike et al.
A_52_P507498	54712	Plxnc1	-2.9654	-20.2141	1.49318e-07	0.00345298	Not in Spike et al.
A_55_P2119897	13867	Erbb3	-3.09314	-20.2034	1.49876e-07	0.00346572	Elevated in Fetal
A_66_P132888	13361	Dhfr	-2.85172	-20.2032	1.49887e-07	0.00346584	Not in Spike et al.
A_55_P2184449	100038730	Gm10387	2.87075	20.2007	1.50015e-07	0.00346865	Not in Spike et al.
A_55_P2186648	12021	Bard1	-2.7212	-20.1786	1.5117e-07	0.00349511	Elevated in Fetal
A_55_P2106666	11515	Adcy9	3.13924	20.1787	1.51166e-07	0.00349511	Not in Spike et al.
A_52_P660922	330662	Dock1	-1.97019	-20.173	1.51467e-07	0.00350178	Elevated in Fetal
A_52_P113043	67516	Kctd4	4.72159	20.1693	1.5166e-07	0.00350607	Elevated in Adult
A_52_P35064	73166	Tm7sf2	-2.75916	-20.1579	1.52261e-07	0.00351981	Not in Spike et al.
A_55_P2015734	74126	Syvn1	2.67812	20.1489	1.52739e-07	0.00353072	Not in Spike et al.
A_55_P2160750	77018	Col25a1	-2.88848	-20.147	1.52842e-07	0.00353295	Not in Spike et al.
A_52_P121491	320183	Msrb3	3.56561	20.1134	1.5464e-07	0.00357434	Not in Spike et al.
A_51_P511015	14371	Fzd9	-4.60369	-20.0924	1.55778e-07	0.00360051	Not in Spike et al.
A_55_P1987912	100910	Chpf2	1.99698	20.0847	1.56196e-07	0.00360999	Not in Spike et al.
A_51_P221014	16423	Cd47	2.51626	20.0801	1.56446e-07	0.00361563	Not in Spike et al.
A_51_P509997	12862	Cox6a2	4.6891	20.0754	1.56703e-07	0.00362141	Elevated in Adult
A_52_P500274	18213	Ntrk3	3.46421	20.0741	1.56777e-07	0.00362296	Elevated in Fetal
A_52_P30169	14160	Lgr5	-2.70641	-20.0454	1.58357e-07	0.0036593	Elevated in Fetal
A_51_P323610	109815	H47	2.37081	20.032	1.591e-07	0.00367633	Not in Spike et al.
A_52_P244637	193385	Fam65b	5.44851	20.0277	1.59339e-07	0.00368168	Not in Spike et al.
A_51_P114826	12554	Cdh13	4.15988	20.0273	1.59364e-07	0.0036821	Elevated in Adult
A_55_P2122648	21915	Dtymk	-2.81974	-20.0233	1.59587e-07	0.00368709	Elevated in Fetal
A_55_P2039320	216049	Zfp365	2.37427	19.9912	1.61394e-07	0.00372869	Elevated in Adult
A_55_P2004179	12824	Col2a1	-5.2794	-19.9762	1.62241e-07	0.0037481	Elevated in Fetal
A_55_P2163541	330119	Adamts3	-2.24833	-19.976	1.62254e-07	0.00374824	Not in Spike et al.
A_52_P127465	106369	Ypel1	-2.39393	-19.9743	1.6235e-07	0.00375029	Elevated in Fetal
A_51_P348433	19415	Rasal1	-2.42553	-19.9671	1.62762e-07	0.00375963	Not in Spike et al.
A_52_P480088	373864	Col27a1	-3.56313	-19.963	1.62996e-07	0.00376488	Elevated in Fetal
A_66_P121077	71242	Spata24	-4.10126	-19.9492	1.63789e-07	0.00378304	Not in Spike et al.
A_51_P269792	19363	Rad51l1	-2.85469	-19.9409	1.64268e-07	0.00379394	Elevated in Fetal
A_51_P255699	17392	Mmp3	7.59614	19.9191	1.6553e-07	0.00382292	Elevated in Adult
A_51_P106059	22032	Traf4	-1.97635	-19.9185	1.65564e-07	0.00382354	Not in Spike et al.
A_55_P2000833	108961	E2f8	-4.07376	-19.9137	1.65847e-07	0.0038299	Elevated in Fetal
A_55_P2017055	207474	Kctd12b	2.51983	19.9063	1.66282e-07	0.00383978	Not in Spike et al.
A_51_P392776	237711	Eml6	2.62124	19.901	1.66588e-07	0.00384668	Not in Spike et al.
A_51_P217463	20310	Cxcl2	-3.58301	-19.894	1.67e-07	0.00385602	Not in Spike et al.
A_55_P2156274	83436	Plekha2	2.32113	19.8807	1.67785e-07	0.00387388	Not in Spike et al.
A_52_P340669	17341	Bhlha15	3.8173	19.8808	1.67781e-07	0.00387388	Not in Spike et al.
A_52_P88808	52348	Vps37a	2.12919	19.874	1.68182e-07	0.00388281	Not in Spike et al.
A_51_P245368	18669	Abcb1b	4.10102	19.8646	1.68744e-07	0.00389563	Not in Spike et al.
A_55_P2028883	269695	Rnft2	-3.02695	-19.8605	1.68987e-07	0.00390106	Not in Spike et al.
A_52_P596755	381101	BC048355	-2.91437	-19.8594	1.69052e-07	0.00390239	Not in Spike et al.
A_52_P428745	108058	Camk2d	2.42537	19.8505	1.69584e-07	0.0039145	Elevated in Adult
A_55_P2429225	56742	Psrc1	-3.7303	-19.8495	1.69642e-07	0.00391567	Elevated in Fetal
A_55_P2097340	235604	Camkv	-2.60315	-19.8438	1.69987e-07	0.00392346	Not in Spike et al.
A_55_P2037338	72469	Plcd3	2.44425	19.8342	1.70562e-07	0.00393658	Elevated in Adult
A_55_P2043982	17772	Mtm1	3.49477	19.8286	1.70899e-07	0.00394419	Elevated in Adult
A_55_P2129309	56484	Foxo3	-2.55142	-19.8263	1.71043e-07	0.00394732	Not in Spike et al.
A_51_P274504	21767	Tex264	1.94315	19.8048	1.72346e-07	0.00397722	Not in Spike et al.
A_52_P214416	67163	Ccdc47	2.40339	19.785	1.73559e-07	0.00400504	Not in Spike et al.
A_51_P442097	71699	Slc41a3	2.35106	19.7843	1.73598e-07	0.00400578	Not in Spike et al.
A_52_P48569	69354	Slc38a4	-4.58955	-19.7789	1.73933e-07	0.00401334	Not in Spike et al.
A_51_P240453	108907	Nusap1	-6.63407	-19.7785	1.7396e-07	0.00401379	Elevated in Fetal
A_55_P2034864	73710	Tubb2b	-4.97025	-19.7784	1.73965e-07	0.00401379	Not in Spike et al.
A_51_P299216	106618	Wdr90	-1.95226	-19.7671	1.74661e-07	0.0040296	Not in Spike et al.
A_55_P2097665	11861	Arl4a	-2.57478	-19.7661	1.74725e-07	0.00403087	Elevated in Fetal
A_55_P2181271	100042480	Nhsl2	3.78854	19.7661	1.74723e-07	0.00403087	Not in Spike et al.
A_55_P1970309	216831	Arhgap44	2.35827	19.7591	1.75156e-07	0.0040405	Not in Spike et al.
A_51_P130727	66120	Fkbp11	2.83255	19.7406	1.76315e-07	0.00406706	Elevated in Adult
A_55_P2106459	11906	Zfhx3	-2.70016	-19.7336	1.7675e-07	0.00407692	Not in Spike et al.
A_52_P817257	432995	Gm5480	-3.9969	-19.7084	1.78339e-07	0.00411338	Not in Spike et al.
A_52_P139650	66468	Ska1	-7.96523	-19.6977	1.79019e-07	0.0041289	Elevated in Fetal
A_55_P1977792	14275	Folr1	-2.95029	-19.6927	1.79338e-07	0.00413607	Not in Spike et al.
A_55_P2040245	667742	Fam38b	-2.24701	-19.6897	1.7953e-07	0.00414031	Not in Spike et al.
A_55_P2106150	60411	Cenpk	-4.8889	-19.6861	1.79759e-07	0.00414541	Elevated in Fetal
A_55_P2020461	15331	Hmgn2	-2.98673	-19.6846	1.79857e-07	0.00414751	Not in Spike et al.
A_66_P120736	12176	Bnip3	3.57241	19.6811	1.80081e-07	0.00415249	Not in Spike et al.
A_55_P2077664	432825	Gm5458	2.05447	19.6787	1.80238e-07	0.00415592	Not in Spike et al.
A_55_P2075966	80297	Spnb4	2.71196	19.6567	1.81654e-07	0.00418839	Elevated in Adult
A_55_P2146560	14961	H2-Ab1	4.19218	19.6527	1.81912e-07	0.00419416	Elevated in Adult
A_55_P1959748	27053	Asns	2.8605	19.6521	1.81954e-07	0.00419495	Elevated in Adult
A_55_P2099980	78309	Cul9	2.07485	19.6508	1.82034e-07	0.00419662	Not in Spike et al.
A_52_P227391	209737	Kif15	-6.56787	-19.6389	1.82811e-07	0.00421433	Elevated in Fetal
A_55_P1982291	12722	Clca1	4.38907	19.6336	1.83159e-07	0.00422217	Elevated in Adult
A_51_P302651	235559	Topbp1	-2.87187	-19.6319	1.83267e-07	0.00422448	Elevated in Fetal
A_55_P2054342	69941	2810408I11Rik	-2.92951	-19.6178	1.8419e-07	0.00424559	Not in Spike et al.
A_55_P2107362	14615	Gjc1	-2.23243	-19.617	1.84245e-07	0.00424657	Elevated in Fetal
A_55_P2159885	21676	Tead1	3.0766	19.6171	1.84241e-07	0.00424657	Not in Spike et al.
A_51_P517870	18018	Nfatc1	4.02169	19.6162	1.84299e-07	0.00424755	Not in Spike et al.
A_55_P2388428	70800	4631405K08Rik	1.83782	19.5986	1.85459e-07	0.00427408	Not in Spike et al.
A_52_P546635	21417	Zeb1	2.61637	19.5929	1.85838e-07	0.00428265	Elevated in Fetal
A_52_P146403	77669	Arhgef38	-3.00957	-19.5826	1.86521e-07	0.0042982	Not in Spike et al.
A_51_P520857	100134990	LOC100134990	2.11863	19.5823	1.86548e-07	0.00429862	Not in Spike et al.
A_55_P2149107	381306	BC055324	-2.74993	-19.5723	1.8721e-07	0.0043137	Elevated in Fetal
A_55_P2090070	71960	Myh14	-2.38734	-19.5641	1.87761e-07	0.0043262	Not in Spike et al.
A_55_P1958434	14718	Got1	2.46389	19.5531	1.88506e-07	0.00434318	Not in Spike et al.
A_51_P372992	74048	4632428N05Rik	4.22241	19.5408	1.89336e-07	0.00436211	Elevated in Adult
A_52_P544043	18552	Pcsk5	3.2319	19.5274	1.90247e-07	0.0043829	Elevated in Fetal
A_55_P2103796	228482	Arhgap11a	-5.03741	-19.5222	1.90607e-07	0.004391	Elevated in Fetal
A_51_P332355	228421	Kif18a	-2.70801	-19.5083	1.91558e-07	0.00441272	Elevated in Fetal
A_52_P683441	12337	Capn5	-1.82532	-19.499	1.92199e-07	0.00442731	Not in Spike et al.
A_51_P281380	56224	Tspan5	2.08552	19.4975	1.92303e-07	0.00442952	Not in Spike et al.
A_52_P403443	319939	Tns3	2.64819	19.4941	1.92541e-07	0.0044348	Not in Spike et al.
A_55_P2006915	208943	Myo5c	-2.49306	-19.4803	1.93494e-07	0.00445655	Elevated in Fetal
A_51_P315555	70223	Nars	1.97021	19.4707	1.94166e-07	0.00447184	Not in Spike et al.
A_51_P350453	27273	Pdk4	6.49941	19.4663	1.94469e-07	0.00447863	Elevated in Adult
A_55_P2084418	107065	Lrrtm2	-2.11891	-19.4646	1.94592e-07	0.00448125	Elevated in Fetal
A_52_P622230	234479	Gm4890	-4.14225	-19.4535	1.9537e-07	0.00449898	Not in Spike et al.
A_52_P291428	432825	Gm5458	2.05223	19.4449	1.95974e-07	0.0045127	Not in Spike et al.
A_55_P2168048	223752	Gramd4	-2.54321	-19.4285	1.97142e-07	0.00453939	Not in Spike et al.
A_51_P213725	73884	Zdbf2	-2.88568	-19.4282	1.97158e-07	0.00453955	Elevated in Fetal
A_52_P354744	20527	Slc2a3	4.80533	19.4223	1.97578e-07	0.00454904	Not in Spike et al.
A_52_P681391	14373	G0s2	3.40387	19.4135	1.98205e-07	0.00456327	Not in Spike et al.
A_55_P2102449	170722	Nxf7	-3.04353	-19.4134	1.98218e-07	0.00456338	Not in Spike et al.
A_51_P245789	76477	Pcolce2	-2.13795	-19.4111	1.98376e-07	0.00456682	Elevated in Fetal
A_55_P2035424	15446	Hpgd	-2.879	-19.4017	1.99052e-07	0.00458218	Elevated in Fetal
A_55_P2425190	100042480	Nhsl2	2.38625	19.4012	1.99088e-07	0.0045828	Not in Spike et al.
A_55_P2029687	15368	Hmox1	3.66359	19.39	1.99895e-07	0.00460119	Elevated in Adult
A_55_P2122643	21915	Dtymk	-2.66138	-19.382	2.00473e-07	0.00461429	Elevated in Fetal
A_55_P2045755	433022	Plcxd2	2.3942	19.3793	2.00667e-07	0.00461855	Not in Spike et al.
A_55_P2020607	23969	Pacsin1	-4.13969	-19.3746	2.01015e-07	0.00462636	Not in Spike et al.
A_55_P2011425	319767	Atp10b	-4.77198	-19.356	2.02366e-07	0.00465724	Not in Spike et al.
A_52_P473953	69274	Ctdspl	2.40885	19.3438	2.03267e-07	0.00467778	Elevated in Adult
A_51_P488554	68067	3010026O09Rik	-3.11897	-19.3434	2.03295e-07	0.00467822	Not in Spike et al.
A_51_P502964	208795	Tmem63a	2.28241	19.3385	2.03653e-07	0.00468627	Elevated in Adult
A_55_P2132711	71667	0610007L01Rik	2.47254	19.3281	2.04425e-07	0.00470382	Not in Spike et al.
A_51_P303180	68303	Fam114a1	2.69505	19.2879	2.07422e-07	0.00477258	Not in Spike et al.
A_52_P194242	20338	Sel1l	3.06109	19.2865	2.07531e-07	0.00477487	Elevated in Adult
A_52_P408025	77015	Mpped2	-6.87075	-19.2859	2.07576e-07	0.00477569	Elevated in Fetal
A_51_P193336	53322	Nucb2	2.21993	19.2854	2.0761e-07	0.00477628	Not in Spike et al.
A_51_P137778	236366	5730507C01Rik	-2.72073	-19.28	2.08024e-07	0.00478558	Not in Spike et al.
A_51_P493558	215615	Rnpep	-2.41529	-19.2782	2.08159e-07	0.00478848	Not in Spike et al.
A_52_P502771	623474	Rad54b	-4.85606	-19.274	2.08472e-07	0.00479548	Elevated in Fetal
A_51_P475938	215723	Mfsd6l	-3.78247	-19.2732	2.08539e-07	0.00479681	Not in Spike et al.
A_55_P1968789	19414	Rasa3	2.90559	19.2709	2.08712e-07	0.00480058	Not in Spike et al.
A_55_P2024591	380753	Atxn7l1	1.906	19.2693	2.08835e-07	0.0048032	Not in Spike et al.
A_51_P180974	109042	Prkcdbp	2.78732	19.2539	2.10005e-07	0.00482991	Not in Spike et al.
A_55_P2034496	12994	Csn3	-4.75934	-19.2493	2.10357e-07	0.0048378	Elevated in Fetal
A_55_P2073709	211586	Tfdp2	-2.16435	-19.2407	2.11015e-07	0.00485272	Elevated in Fetal
A_52_P49378	16560	Kif1a	2.77949	19.2251	2.12214e-07	0.00488008	Elevated in Adult
A_51_P502225	30805	Slc22a4	3.9177	19.2184	2.12735e-07	0.00489183	Not in Spike et al.
A_51_P341465	12982	Csf2ra	-2.44589	-19.2159	2.12926e-07	0.00489601	Not in Spike et al.
A_55_P1998194	20646	Snrpn	-3.41632	-19.2109	2.13319e-07	0.00490484	Elevated in Fetal
A_52_P46085	78388	Mvp	3.76569	19.1991	2.14237e-07	0.00492575	Elevated in Adult
A_55_P2037717	18400	Slc22a18	-2.12814	-19.1868	2.15201e-07	0.0049477	Not in Spike et al.
A_55_P2235911	100125929	0610009E02Rik	-2.81377	-19.1776	2.15923e-07	0.00496407	Not in Spike et al.
A_55_P2154228	78658	Ncapd3	-2.37331	-19.1585	2.17437e-07	0.00499866	Elevated in Fetal
A_51_P230904	56358	Copz2	2.46633	19.1458	2.18451e-07	0.00502174	Not in Spike et al.
A_51_P479408	15586	Hyal1	2.93507	19.1277	2.19898e-07	0.0050548	Elevated in Adult
A_55_P2111770	67455	Klhl13	-1.85368	-19.1212	2.20422e-07	0.00506661	Elevated in Fetal
A_55_P2074631	12877	Cpeb1	5.91046	19.0977	2.22326e-07	0.00511016	Not in Spike et al.
A_55_P2171897	18128	Notch1	-1.91962	-19.0947	2.22573e-07	0.00511559	Not in Spike et al.
A_52_P467266	17764	Mtf1	2.02319	19.0947	2.22572e-07	0.00511559	Not in Spike et al.
A_51_P333923	66805	Tspan1	-4.53878	-19.0913	2.22852e-07	0.00512158	Not in Spike et al.
A_55_P2152427	68014	Zwilch	-5.64344	-19.0803	2.23755e-07	0.00514211	Elevated in Fetal
A_55_P2055682	28080	Atp5o	-1.85342	-19.0652	2.24996e-07	0.00517041	Not in Spike et al.
A_55_P2090817	72899	Macrod2	-2.51002	-19.0613	2.25321e-07	0.00517764	Elevated in Fetal
A_51_P498890	13244	Degs1	1.78341	19.0283	2.28064e-07	0.00524045	Not in Spike et al.
A_55_P1964965	381633	Gm1673	-3.43105	-19.0237	2.28455e-07	0.00524922	Not in Spike et al.
A_55_P2013948	227753	Gsn	3.01158	19.0229	2.28524e-07	0.00525056	Not in Spike et al.
A_51_P451075	11938	Atp2a2	2.47105	19.0221	2.28589e-07	0.00525184	Not in Spike et al.
A_55_P2024763	16774	Lama3	2.59646	19.0078	2.29794e-07	0.00527929	Elevated in Adult
A_55_P1957424	240725	Sulf1	2.79521	18.9968	2.30729e-07	0.00530055	Not in Spike et al.
A_51_P150763	252967	Ropn1l	-2.33925	-18.9896	2.31341e-07	0.00531437	Not in Spike et al.
A_51_P333111	11761	Aox1	2.07799	18.9859	2.31658e-07	0.00532142	Not in Spike et al.
A_51_P505795	213233	Tapbpl	1.94834	18.9763	2.32473e-07	0.00533991	Not in Spike et al.
A_55_P2187121	664862	Gpr137b-ps	2.02696	18.9757	2.32525e-07	0.00534086	Not in Spike et al.
A_55_P1955726	19259	Ptpn5	5.07281	18.9748	2.32604e-07	0.00534245	Not in Spike et al.
A_55_P2000158	18710	Pik3r3	-4.93338	-18.9633	2.33595e-07	0.00536497	Elevated in Fetal
A_52_P87964	66350	Pla2g12a	2.07276	18.9535	2.34441e-07	0.00538416	Not in Spike et al.
A_51_P314418	12144	Blm	-2.00413	-18.947	2.35002e-07	0.00539681	Elevated in Fetal
A_55_P2105286	70552	Lrrc56	-2.46124	-18.9328	2.3624e-07	0.00542502	Elevated in Fetal
A_66_P132222	171531	Mlph	-3.44996	-18.9315	2.36353e-07	0.00542737	Not in Spike et al.
A_51_P492410	68603	Pmvk	-2.70944	-18.9315	2.36355e-07	0.00542737	Not in Spike et al.
A_55_P2122709	71704	Arhgef3	2.59449	18.9294	2.36538e-07	0.00543116	Not in Spike et al.
A_52_P217240	72590	Ppme1	2.33315	18.9206	2.37307e-07	0.00544857	Not in Spike et al.
A_51_P387379	243931	Tshz3	2.46321	18.9191	2.37441e-07	0.00545142	Not in Spike et al.
A_55_P2073024	225594	Gm4841	5.41874	18.9186	2.37486e-07	0.0054522	Not in Spike et al.
A_55_P2015426	70396	Asnsd1	-2.12939	-18.915	2.37805e-07	0.00545928	Elevated in Fetal
A_51_P463087	66570	Cenpm	-6.03462	-18.9094	2.38297e-07	0.00547034	Not in Spike et al.
A_55_P2062936	27410	Abca3	-1.94441	-18.9004	2.39087e-07	0.00548825	Not in Spike et al.
A_52_P251366	234258	Neil3	-3.63316	-18.8957	2.39505e-07	0.00549759	Elevated in Fetal
A_51_P186899	112405	Egln1	2.74276	18.8871	2.40269e-07	0.00551491	Not in Spike et al.
A_55_P2051778	54200	Sult2b1	-2.04614	-18.8852	2.40438e-07	0.00551852	Not in Spike et al.
A_55_P2036303	12064	Bdnf	1.96022	18.8817	2.40754e-07	0.00552554	Elevated in Adult
A_55_P1954633	100504120	LOC100504120	-1.93239	-18.8687	2.41913e-07	0.0055519	Not in Spike et al.
A_52_P496924	269181	Mgat4a	-1.97974	-18.8665	2.42111e-07	0.0055562	Not in Spike et al.
A_55_P1983588	65112	Pmepa1	2.18442	18.861	2.42605e-07	0.00556731	Not in Spike et al.
A_51_P141071	67088	Cand2	-2.98785	-18.8585	2.42832e-07	0.00557227	Elevated in Fetal
A_66_P125327	12447	Ccne1	-3.38821	-18.8498	2.43616e-07	0.00559002	Elevated in Fetal
A_55_P1955457	14783	Grb10	-2.9785	-18.8456	2.43999e-07	0.00559855	Elevated in Fetal
A_51_P158210	17216	Mcm2	-2.83185	-18.8454	2.44011e-07	0.00559859	Elevated in Fetal
A_51_P311990	18453	P4hb	2.50548	18.8426	2.44272e-07	0.00560433	Not in Spike et al.
A_66_P105074	83965	Enpp5	-3.24891	-18.8308	2.45338e-07	0.00562854	Elevated in Fetal
A_55_P2170454	14858	Gsta2	3.08653	18.8277	2.45623e-07	0.00563485	Elevated in Adult
A_55_P2036083	545013	Gm5797	1.93924	18.8249	2.45878e-07	0.00564044	Not in Spike et al.
A_51_P252859	16007	Cyr61	-2.08373	-18.8226	2.46093e-07	0.00564512	Not in Spike et al.
A_55_P2073699	12177	Bnip3l	2.07577	18.8224	2.46109e-07	0.00564524	Elevated in Fetal
A_55_P1963807	11468	Actg2	2.40877	18.8161	2.46684e-07	0.00565818	Not in Spike et al.
A_55_P2048378	434179	Gm5595	2.05058	18.806	2.47614e-07	0.00567928	Not in Spike et al.
A_55_P2020378	98878	Ehd4	-2.38502	-18.8048	2.47729e-07	0.00568166	Not in Spike et al.
A_51_P179258	269152	Kif26b	-3.79848	-18.8026	2.47929e-07	0.00568601	Not in Spike et al.
A_55_P2227335	19267	Ptpre	2.15141	18.795	2.48631e-07	0.00570186	Not in Spike et al.
A_55_P2235931	619317	D930026N18Rik	7.76615	18.793	2.48812e-07	0.00570576	Not in Spike et al.
A_55_P2022342	20866	Stim1	2.61748	18.7831	2.49731e-07	0.00572658	Not in Spike et al.
A_51_P473919	105689	Mycbp2	1.76795	18.7699	2.50966e-07	0.00575465	Not in Spike et al.
A_51_P345367	16913	Psmb8	4.3062	18.7677	2.51175e-07	0.00575918	Elevated in Adult
A_52_P354390	20646	Snrpn	-2.18514	-18.7589	2.51999e-07	0.00577782	Elevated in Fetal
A_55_P2021659	74610	Abcb8	-2.08802	-18.7575	2.52125e-07	0.00578047	Not in Spike et al.
A_52_P448870	328778	Rab26	-3.73441	-18.7385	2.53919e-07	0.00582135	Not in Spike et al.
A_55_P2368710	30910	C230037E05Rik	-5.11972	-18.7357	2.54186e-07	0.00582721	Not in Spike et al.
A_51_P308298	98932	Myl9	2.45145	18.7264	2.55077e-07	0.00584739	Not in Spike et al.
A_55_P2048588	12534	Cdk1	-6.9546	-18.7208	2.5561e-07	0.00585935	Elevated in Fetal
A_52_P90363	76933	Ifi27l2a	5.8049	18.7194	2.55741e-07	0.0058621	Elevated in Adult
A_52_P354373	381822	1190002F15Rik	-4.28231	-18.7096	2.56681e-07	0.0058834	Not in Spike et al.
A_55_P1968568	217944	Rapgef5	-2.56888	-18.6993	2.57665e-07	0.00590568	Elevated in Fetal
A_65_P18981	233826	Palb2	-2.68385	-18.6825	2.59297e-07	0.00594282	Elevated in Fetal
A_55_P2023449	100042217	Gm3727	1.93282	18.6816	2.59384e-07	0.00594456	Not in Spike et al.
A_52_P149577	53868	Rab25	-2.56431	-18.6803	2.59513e-07	0.00594725	Not in Spike et al.
A_52_P474814	70846	4921506M07Rik	-4.6786	-18.6715	2.6037e-07	0.00596663	Not in Spike et al.
A_55_P2005175	63913	Fam129a	2.44304	18.6713	2.60385e-07	0.00596672	Not in Spike et al.
A_51_P192162	54004	Diap2	2.44687	18.6713	2.60386e-07	0.00596672	Not in Spike et al.
A_55_P2130249	20404	Sh3gl2	-3.26199	-18.6694	2.60567e-07	0.00597038	Elevated in Fetal
A_55_P1970002	58194	Sh3kbp1	-2.12963	-18.6579	2.61698e-07	0.00599601	Elevated in Fetal
A_55_P2137611	54396	Irgm2	4.52091	18.6541	2.62073e-07	0.00600435	Not in Spike et al.
A_51_P115159	70186	Fam162a	2.08188	18.6501	2.62461e-07	0.00601298	Not in Spike et al.
A_51_P479786	29856	Smtn	2.69802	18.6258	2.64871e-07	0.00606792	Elevated in Adult
A_51_P507899	76260	Ttc8	-2.51486	-18.6241	2.65034e-07	0.00607139	Elevated in Fetal
A_55_P1962747	14961	H2-Ab1	4.21232	18.6201	2.65436e-07	0.00608034	Elevated in Adult
A_52_P77764	11988	Slc7a2	2.1532	18.6114	2.66299e-07	0.00609984	Elevated in Adult
A_51_P290576	20620	Plk2	-2.37073	-18.602	2.67244e-07	0.00612122	Not in Spike et al.
A_55_P2090557	192976	BC046404	-3.07812	-18.6004	2.6741e-07	0.00612475	Elevated in Fetal
A_52_P221756	94214	Spock2	3.28015	18.5933	2.68124e-07	0.00614084	Elevated in Adult
A_55_P2162136	15331	Hmgn2	-2.85511	-18.5812	2.69349e-07	0.00616864	Not in Spike et al.
A_55_P2029842	15382	Hnrnpa1	-2.24509	-18.5805	2.69411e-07	0.00616979	Not in Spike et al.
A_51_P153693	195434	Utp14b	-2.91174	-18.5756	2.69917e-07	0.00618109	Not in Spike et al.
A_55_P2107203	83924	Gpr137b	2.18203	18.5681	2.70676e-07	0.00619822	Not in Spike et al.
A_51_P171616	22409	Wnt10a	3.24597	18.5632	2.71176e-07	0.00620938	Elevated in Adult
A_52_P655285	242466	Zfp462	-2.02857	-18.563	2.71193e-07	0.0062095	Not in Spike et al.
A_51_P426754	11747	Anxa5	1.74926	18.5439	2.73159e-07	0.00625424	Not in Spike et al.
A_52_P559817	70370	Fbln7	2.6958	18.5381	2.73753e-07	0.00626758	Not in Spike et al.
A_55_P2027812	76976	Arxes2	-2.84877	-18.5353	2.74049e-07	0.00627407	Not in Spike et al.
A_55_P2112459	75677	Cldn22	-4.40039	-18.5329	2.7429e-07	0.00627932	Not in Spike et al.
A_55_P2097384	545007	ENSMUSG00000068790	1.97017	18.5283	2.74769e-07	0.00629002	Not in Spike et al.
A_51_P415607	14231	Fkbp7	2.29554	18.5193	2.75701e-07	0.00631106	Not in Spike et al.
A_66_P105689	94094	Trim34a	2.42051	18.518	2.75841e-07	0.006314	Not in Spike et al.
A_55_P2197638	68808	1110046J04Rik	2.0852	18.5168	2.75961e-07	0.00631646	Elevated in Adult
A_51_P141535	18242	Oat	1.95203	18.5129	2.76369e-07	0.00632554	Not in Spike et al.
A_51_P234864	94282	Sfxn5	-3.53481	-18.5114	2.76523e-07	0.00632877	Not in Spike et al.
A_55_P2051834	244864	Layn	2.88299	18.5085	2.76828e-07	0.00633549	Elevated in Adult
A_55_P2059931	19126	Prom1	-2.36573	-18.5006	2.77654e-07	0.0063541	Not in Spike et al.
A_51_P220278	72930	Ppp2r2b	1.91802	18.4904	2.78728e-07	0.00637841	Elevated in Fetal
A_52_P527625	140792	Colec12	4.23628	18.4752	2.80338e-07	0.00641496	Not in Spike et al.
A_55_P2104716	320333	D830030K20Rik	1.89732	18.4686	2.81039e-07	0.00643074	Not in Spike et al.
A_51_P455807	98878	Ehd4	-2.14167	-18.4679	2.81119e-07	0.00643228	Not in Spike et al.
A_55_P1961335	13038	Ctsk	4.14982	18.4632	2.81611e-07	0.00644325	Elevated in Fetal
A_55_P2164629	19242	Ptn	-4.39763	-18.462	2.8174e-07	0.00644593	Elevated in Fetal
A_51_P343517	17068	Ly6d	-4.10903	-18.4566	2.82325e-07	0.00645903	Not in Spike et al.
A_51_P350332	19663	Rbpms	2.71713	18.4554	2.8245e-07	0.00646161	Elevated in Adult
A_52_P204809	93884	Pcdhb13	2.99385	18.4459	2.83466e-07	0.00648456	Not in Spike et al.
A_66_P131994	77117	Zfp934	-2.45672	-18.4297	2.85215e-07	0.00652428	Not in Spike et al.
A_51_P359570	15959	Ifit3	9.50298	18.4296	2.85223e-07	0.00652428	Elevated in Adult
A_55_P2263971	76174	6330526H18Rik	-2.32758	-18.4033	2.88085e-07	0.00658936	Not in Spike et al.
A_55_P2030721	234396	Ankle1	-2.35166	-18.3934	2.89169e-07	0.00661388	Elevated in Fetal
A_51_P173212	228983	Osbpl2	1.78348	18.3569	2.93212e-07	0.00670604	Not in Spike et al.
A_55_P1960989	216856	Nlgn2	1.7631	18.3543	2.93501e-07	0.00671238	Not in Spike et al.
A_52_P473966	105785	Kdelr3	3.31488	18.3513	2.93841e-07	0.00671985	Not in Spike et al.
A_55_P2052062	17470	Cd200	2.7005	18.3465	2.94384e-07	0.00673198	Elevated in Adult
A_55_P2004960	72804	9130017K11Rik	-2.52485	-18.3391	2.95214e-07	0.00675066	Not in Spike et al.
A_52_P502754	11717	Ampd3	4.84722	18.3388	2.95242e-07	0.006751	Elevated in Adult
A_51_P457528	12442	Ccnb2	-5.66322	-18.3343	2.95755e-07	0.00676244	Elevated in Fetal
A_52_P357133	114679	Selm	1.82736	18.3325	2.95952e-07	0.00676665	Elevated in Adult
A_52_P503361	233805	Dcun1d3	2.21576	18.325	2.96805e-07	0.00678585	Not in Spike et al.
A_51_P369200	72119	Tpx2	-4.49045	-18.3217	2.97175e-07	0.00679402	Elevated in Fetal
A_51_P336721	66131	Tipin	-2.10927	-18.3194	2.97441e-07	0.00679981	Elevated in Fetal
A_52_P432904	320209	Ddx11	-3.31572	-18.3127	2.98204e-07	0.00681695	Not in Spike et al.
A_51_P114634	231842	Amz1	3.01391	18.3054	2.99035e-07	0.00683563	Not in Spike et al.
A_52_P515247	11857	Arhgdib	-3.41241	-18.3042	2.99164e-07	0.00683828	Elevated in Fetal
A_55_P1967761	17300	Foxc1	-3.20182	-18.3022	2.99399e-07	0.00684335	Not in Spike et al.
A_51_P486155	18260	Ocln	-3.3256	-18.2993	2.9973e-07	0.00685062	Elevated in Fetal
A_66_P121976	269356	Slc4a11	3.90878	18.2766	3.02338e-07	0.00690994	Elevated in Adult
A_55_P2176080	192198	Lrrc4	-4.40236	-18.2717	3.02907e-07	0.00692263	Elevated in Fetal
A_55_P2181386	223780	Adm2	3.08822	18.2702	3.03085e-07	0.0069264	Elevated in Adult
A_55_P2151096	76217	Jakmip2	-6.70975	-18.2684	3.0329e-07	0.00693077	Elevated in Fetal
A_51_P186856	110308	Krt5	3.8391	18.2482	3.05645e-07	0.0069843	Elevated in Adult
A_55_P2417569	20204	Prrx2	-3.33284	-18.2395	3.06663e-07	0.00700724	Not in Spike et al.
A_55_P1991124	216810	Tom1l2	1.9341	18.2274	3.08084e-07	0.00703941	Not in Spike et al.
A_55_P2131672	320878	Mical2	5.71485	18.2125	3.0986e-07	0.00707968	Elevated in Adult
A_51_P385099	21926	Tnf	-3.83255	-18.1978	3.11605e-07	0.00711925	Not in Spike et al.
A_66_P119518	53857	Tuba8	2.15011	18.1967	3.11739e-07	0.00712199	Elevated in Adult
A_51_P152612	70078	Nol7	-2.51248	-18.1948	3.11972e-07	0.00712699	Elevated in Fetal
A_52_P137378	108079	Prkaa2	-1.7854	-18.189	3.12666e-07	0.00714254	Not in Spike et al.
A_52_P94521	72190	2510009E07Rik	2.02166	18.1832	3.13363e-07	0.00715815	Not in Spike et al.
A_52_P602847	14663	Glycam1	6.52015	18.1817	3.13546e-07	0.00716201	Elevated in Adult
A_51_P302566	109731	Maob	2.43217	18.1798	3.1377e-07	0.00716683	Elevated in Fetal
A_52_P853177	26360	Angptl2	2.10171	18.1501	3.1738e-07	0.00724895	Not in Spike et al.
A_51_P246773	75747	Sesn3	-1.8268	-18.1476	3.17679e-07	0.00725548	Elevated in Fetal
A_51_P415395	75697	C2cd4b	-5.38351	-18.1472	3.17727e-07	0.00725626	Not in Spike et al.
A_51_P451516	52666	Arhgef25	1.75861	18.143	3.18244e-07	0.00726774	Not in Spike et al.
A_55_P2173968	69274	Ctdspl	2.00765	18.1426	3.18296e-07	0.0072686	Elevated in Adult
A_55_P2148082	28036	Larp7	-1.93741	-18.1397	3.18655e-07	0.00727649	Not in Spike et al.
A_51_P297968	71853	Pdia6	1.86113	18.138	3.18853e-07	0.0072807	Not in Spike et al.
A_52_P554703	243385	Gprin3	2.05674	18.136	3.19099e-07	0.00728598	Not in Spike et al.
A_52_P398989	227929	Cytip	-4.44613	-18.1328	3.19499e-07	0.00729481	Elevated in Fetal
A_51_P207412	105377	Ankrd32	-2.12526	-18.1216	3.20875e-07	0.0073259	Elevated in Fetal
A_65_P16059	21814	Tgfbr3	2.00052	18.119	3.21202e-07	0.00733304	Not in Spike et al.
A_51_P261249	266815	Mill1	6.98187	18.1048	3.22972e-07	0.00737313	Elevated in Adult
A_51_P462546	69080	Gmppa	1.78753	18.1008	3.23467e-07	0.0073841	Not in Spike et al.
A_55_P2014229	20351	Sema4a	-1.88677	-18.1002	3.23547e-07	0.0073856	Elevated in Fetal
A_52_P89049	23859	Dlg2	2.89637	18.0972	3.23914e-07	0.00739367	Not in Spike et al.
A_66_P116076	110308	Krt5	4.59306	18.0818	3.2585e-07	0.00743752	Elevated in Adult
A_51_P478098	226352	Epb4.1l5	-2.70859	-18.0768	3.26479e-07	0.00745156	Elevated in Fetal
A_55_P1984168	12363	Casp4	3.47996	18.072	3.27079e-07	0.00746492	Not in Spike et al.
A_65_P12530	238871	Pde4d	1.77341	18.0704	3.27287e-07	0.00746933	Not in Spike et al.
A_55_P2121521	319153	Hist1h3i	-2.97587	-18.0663	3.27807e-07	0.00748088	Not in Spike et al.
A_55_P2064328	16773	Lama2	4.25673	18.0629	3.28238e-07	0.00749039	Elevated in Fetal
A_55_P2021689	69121	Chrdl2	7.14577	18.0541	3.29357e-07	0.00751559	Not in Spike et al.
A_66_P126504	666048	Gm12824	2.46403	18.0532	3.29468e-07	0.00751779	Elevated in Adult
A_55_P2006093	74103	Nebl	-2.8987	-18.0524	3.29578e-07	0.00751998	Elevated in Fetal
A_51_P155313	14873	Gsto1	1.94974	18.0423	3.3087e-07	0.00754914	Not in Spike et al.
A_55_P1980426	18111	Nnat	-3.29839	-18.0419	3.30917e-07	0.00754988	Elevated in Adult
A_55_P2115255	14158	Fert2	2.22467	18.0398	3.31179e-07	0.00755551	Not in Spike et al.
A_55_P2064351	22354	Vipr1	-3.30285	-18.0369	3.31553e-07	0.00756372	Not in Spike et al.
A_51_P220317	217946	Cdca7l	-2.64329	-18.0343	3.3189e-07	0.00757107	Elevated in Fetal
A_66_P114695	12532	Cdc25c	-4.41444	-18.0337	3.31971e-07	0.0075726	Elevated in Fetal
A_51_P314111	101739	Psip1	-2.26928	-18.0289	3.3258e-07	0.00758616	Elevated in Fetal
A_51_P109449	16995	Ltb4r1	2.358	18.0232	3.33316e-07	0.00760261	Elevated in Adult
A_65_P16231	69863	Ttc39b	3.3956	18.0208	3.33633e-07	0.0076095	Elevated in Adult
A_55_P2118173	16002	Igf2	-2.16226	-18.0192	3.33836e-07	0.0076138	Elevated in Fetal
A_52_P585652	72007	Fndc3b	1.82626	18.0182	3.33974e-07	0.00761661	Not in Spike et al.
A_55_P2064984	102920	Cenpi	-5.32303	-18.0152	3.34353e-07	0.00762492	Elevated in Fetal
A_51_P166244	64291	Osbpl1a	-1.97859	-18.0127	3.34676e-07	0.00763196	Elevated in Fetal
A_51_P310254	73225	Fam118a	2.87414	18.01	3.35026e-07	0.0076396	Not in Spike et al.
A_55_P2140216	68230	1700102H20Rik	-2.89002	-18.0091	3.3515e-07	0.00764209	Not in Spike et al.
A_55_P1990341	54392	Ncapg	-3.09187	-18.0075	3.35358e-07	0.0076465	Elevated in Fetal
A_51_P301804	20442	St3gal1	2.13564	18.0043	3.35775e-07	0.00765566	Elevated in Adult
A_52_P108089	233812	BC030336	1.84449	18.0034	3.35892e-07	0.00765801	Not in Spike et al.
A_51_P433789	403205	Agr3	-4.62333	-17.9958	3.36886e-07	0.00768034	Elevated in Fetal
A_52_P613596	57257	Vav3	2.10855	17.99	3.37649e-07	0.00769738	Not in Spike et al.
A_51_P478952	100637	N4bp2l1	2.90114	17.9822	3.38668e-07	0.00772029	Not in Spike et al.
A_51_P202596	225608	Sh3tc2	2.86327	17.9705	3.40211e-07	0.0077551	Not in Spike et al.
A_55_P1960857	234214	Sorbs2	-3.72413	-17.9572	3.41978e-07	0.00779505	Elevated in Fetal
A_51_P236864	52552	Parp8	1.99834	17.9506	3.42852e-07	0.00781463	Not in Spike et al.
A_52_P53019	246104	Rhbdl3	2.46312	17.9428	3.43895e-07	0.00783805	Not in Spike et al.
A_55_P2052690	233335	Synm	5.28159	17.9393	3.4436e-07	0.0078483	Not in Spike et al.
A_55_P1953353	110253	Triobp	4.56401	17.9321	3.45336e-07	0.00787021	Not in Spike et al.
A_55_P2029420	70458	2610318N02Rik	-2.24239	-17.9204	3.46912e-07	0.00790577	Not in Spike et al.
A_55_P1962675	338523	Jhdm1d	2.23073	17.92	3.46961e-07	0.00790655	Elevated in Adult
A_55_P1996911	19414	Rasa3	3.38937	17.9185	3.4716e-07	0.00791073	Not in Spike et al.
A_55_P1995007	228482	Arhgap11a	-4.58888	-17.9153	3.47598e-07	0.00792036	Elevated in Fetal
A_55_P2051254	19296	Pvt1	2.16416	17.8998	3.49702e-07	0.00796795	Elevated in Adult
A_51_P403693	66663	Uba5	2.24206	17.897	3.50088e-07	0.00797639	Not in Spike et al.
A_51_P324838	14027	Evpl	-2.51826	-17.8916	3.50832e-07	0.00799302	Not in Spike et al.
A_52_P383653	66871	Cpne8	2.1526	17.8892	3.51155e-07	0.00800002	Elevated in Adult
A_65_P16630	238037	BC068281	1.75661	17.8727	3.53424e-07	0.00805135	Elevated in Fetal
A_51_P256066	24001	Tiam2	-1.9345	-17.8725	3.53457e-07	0.00805176	Not in Spike et al.
A_52_P75465	66569	Gdpd1	-3.00173	-17.8704	3.53751e-07	0.0080581	Not in Spike et al.
A_66_P133103	215467	Gm4791	4.06656	17.8652	3.54468e-07	0.00807408	Not in Spike et al.
A_55_P2133315	74051	Steap2	1.93317	17.8577	3.55505e-07	0.00809734	Elevated in Adult
A_51_P163106	71911	Bdh1	-3.72658	-17.8385	3.58181e-07	0.00815792	Not in Spike et al.
A_52_P167535	212516	BC060267	-2.56624	-17.8297	3.59422e-07	0.00818585	Not in Spike et al.
A_52_P114905	320802	6330512M04Rik	2.98605	17.8236	3.6028e-07	0.00820501	Elevated in Adult
A_52_P384314	73827	1110012D08Rik	-2.27829	-17.8095	3.62274e-07	0.00825008	Elevated in Fetal
A_55_P2378486	16531	Kcnma1	3.29994	17.8084	3.62433e-07	0.00825333	Not in Spike et al.
A_52_P386627	73914	Irak3	2.33324	17.8051	3.62897e-07	0.00826354	Not in Spike et al.
A_55_P2159114	258278	Olfr284	-2.72107	-17.7954	3.64293e-07	0.00829495	Not in Spike et al.
A_55_P1982451	50887	Hmgn5	-2.76088	-17.7918	3.64799e-07	0.00830612	Not in Spike et al.
A_52_P106259	13649	Egfr	3.2385	17.7819	3.66217e-07	0.00833802	Elevated in Adult
A_51_P274488	18530	Pcdh8	-4.35684	-17.7635	3.68878e-07	0.00839824	Elevated in Fetal
A_51_P161890	14132	Fcgrt	3.00715	17.7616	3.69161e-07	0.00840432	Not in Spike et al.
A_55_P2098935	27387	Sh2d3c	-2.25794	-17.7515	3.70619e-07	0.00843714	Not in Spike et al.
A_51_P257258	12892	Cpox	2.09115	17.7444	3.71667e-07	0.00846062	Not in Spike et al.
A_51_P305547	20583	Snai2	2.57075	17.7394	3.72398e-07	0.00847689	Not in Spike et al.
A_52_P355095	213452	Dstyk	2.15883	17.7365	3.72824e-07	0.00848622	Not in Spike et al.
A_51_P288447	234865	Nup133	-2.00083	-17.7363	3.72853e-07	0.00848651	Not in Spike et al.
A_55_P2115151	235534	Acpl2	-1.99163	-17.7159	3.7586e-07	0.00855457	Elevated in Fetal
A_52_P676819	12173	Bnc1	5.4714	17.7127	3.76327e-07	0.00856483	Not in Spike et al.
A_55_P2111141	58178	Sorcs1	2.00291	17.712	3.76434e-07	0.00856687	Elevated in Fetal
A_55_P2140780	78785	Clip4	2.43029	17.6989	3.78376e-07	0.00861071	Not in Spike et al.
A_55_P2097478	14544	Gda	3.03171	17.6986	3.78429e-07	0.00861153	Elevated in Adult
A_66_P118772	235300	Tmem136	-2.44226	-17.6964	3.7876e-07	0.00861869	Not in Spike et al.
A_51_P114843	243529	H1fx	-2.86758	-17.6951	3.78947e-07	0.00862256	Not in Spike et al.
A_52_P211223	108912	Cdca2	-3.92762	-17.6791	3.81349e-07	0.00867684	Elevated in Fetal
A_55_P2136880	17872	Ppp1r15a	1.94896	17.6781	3.81503e-07	0.00867997	Not in Spike et al.
A_51_P142421	192199	Rspo1	-2.37974	-17.67	3.82722e-07	0.00870731	Not in Spike et al.
A_55_P1959174	65112	Pmepa1	2.20497	17.6567	3.84747e-07	0.00875299	Not in Spike et al.
A_55_P2077188	20910	Stxbp1	1.90263	17.6424	3.86923e-07	0.00880212	Elevated in Adult
A_52_P552879	213573	Efcab4a	-2.20632	-17.6354	3.87988e-07	0.00882594	Not in Spike et al.
A_55_P2090214	320635	Cyb5r2	5.16972	17.631	3.88665e-07	0.00884097	Elevated in Adult
A_51_P208121	207952	Klhl25	-2.28469	-17.6234	3.89845e-07	0.00886742	Not in Spike et al.
A_55_P2082869	14055	Ezh1	2.39963	17.623	3.89902e-07	0.00886833	Not in Spike et al.
A_52_P97699	268595	D430019H16Rik	-2.93556	-17.6125	3.91531e-07	0.00890498	Elevated in Fetal
A_51_P337897	73137	Prrc1	2.29511	17.6046	3.92765e-07	0.00893265	Not in Spike et al.
A_51_P191649	67052	Ndc80	-4.26225	-17.5928	3.94598e-07	0.00897396	Elevated in Fetal
A_55_P2065529	26448	Stk30	-2.8111	-17.5901	3.95024e-07	0.00898324	Not in Spike et al.
A_52_P260105	17155	Man1a	4.36819	17.5842	3.95946e-07	0.00900382	Not in Spike et al.
A_65_P10673	224090	Tmem44	-2.17616	-17.5718	3.97907e-07	0.009048	Not in Spike et al.
A_55_P1981494	14963	H2-Bl	3.20371	17.5677	3.98557e-07	0.00906238	Elevated in Adult
A_55_P2071526	170721	Papln	-2.22876	-17.5618	3.99489e-07	0.00908319	Not in Spike et al.
A_55_P2176350	71675	0610010F05Rik	-2.52756	-17.5608	3.99644e-07	0.0090863	Elevated in Fetal
A_55_P2100739	333329	Cngb1	-2.34299	-17.5515	4.01121e-07	0.00911948	Not in Spike et al.
A_55_P1976127	13605	Ect2	-5.2959	-17.544	4.02321e-07	0.00914637	Elevated in Fetal
A_55_P2051334	630499	H2-K2	3.30371	17.5425	4.02556e-07	0.00915131	Not in Spike et al.
A_55_P2099961	319167	Hist1h2ag	-3.71499	-17.5191	4.06333e-07	0.00923676	Not in Spike et al.
A_52_P235278	227099	Pms1	-3.33104	-17.5181	4.06485e-07	0.00923982	Elevated in Fetal
A_52_P116628	74525	8430419L09Rik	-1.87337	-17.51	4.07801e-07	0.00926933	Not in Spike et al.
A_52_P550932	14958	H1f0	-1.80122	-17.5094	4.07897e-07	0.00927108	Not in Spike et al.
A_55_P2053933	15375	Foxa1	-6.64098	-17.502	4.09111e-07	0.00929828	Elevated in Fetal
A_51_P210560	320717	Pptc7	2.04721	17.5013	4.09229e-07	0.00930055	Not in Spike et al.
A_55_P2058812	67030	Fancl	-2.38768	-17.4922	4.10709e-07	0.00933378	Not in Spike et al.
A_55_P2055638	227753	Gsn	3.11801	17.4791	4.12871e-07	0.00938249	Not in Spike et al.
A_55_P1999648	11520	Plin2	1.78229	17.4772	4.1318e-07	0.00938911	Not in Spike et al.
A_55_P1991851	11790	Speg	2.13298	17.4745	4.13622e-07	0.00939873	Elevated in Adult
A_66_P106611	14675	Gna14	-3.02655	-17.4729	4.13881e-07	0.0094042	Elevated in Fetal
A_55_P2088131	434179	Gm5595	1.8806	17.4716	4.14095e-07	0.00940866	Not in Spike et al.
A_52_P590781	71721	Fam13c	4.65763	17.4486	4.17923e-07	0.00949522	Not in Spike et al.
A_55_P2038987	14457	Gas7	1.96227	17.4475	4.18101e-07	0.00949883	Not in Spike et al.
A_52_P496403	73598	1700001O22Rik	-1.81685	-17.4437	4.18742e-07	0.00951299	Not in Spike et al.
A_55_P1960331	78586	Srbd1	-1.96434	-17.4428	4.18901e-07	0.00951617	Not in Spike et al.
A_55_P1988010	100038847	Gm10406	1.97846	17.4395	4.19452e-07	0.00952828	Not in Spike et al.
A_55_P2018249	16911	Lmo4	-1.89241	-17.4386	4.19592e-07	0.00953103	Elevated in Fetal
A_55_P2015363	50909	C1ra	5.38809	17.4353	4.20148e-07	0.00954325	Not in Spike et al.
A_55_P2011061	269831	Tspan12	-2.87189	-17.4012	4.25926e-07	0.00967405	Elevated in Fetal
A_66_P112573	57444	Isg20	3.52593	17.3847	4.28751e-07	0.0097378	Not in Spike et al.
A_55_P1973178	71909	Haus5	-2.68653	-17.3797	4.29621e-07	0.00975713	Elevated in Fetal
A_51_P451428	218518	Marveld2	-2.49742	-17.3792	4.29706e-07	0.00975862	Elevated in Fetal
A_55_P2117630	78372	Snrnp25	-2.11578	-17.3664	4.31922e-07	0.00980852	Not in Spike et al.
A_52_P532456	22634	Plagl1	-2.47195	-17.3657	4.3205e-07	0.00981099	Elevated in Fetal
A_51_P209280	106572	Rab31	2.00612	17.3358	4.37269e-07	0.00992906	Not in Spike et al.
A_52_P639551	28113	Tinf2	-1.84826	-17.3274	4.38756e-07	0.00996238	Not in Spike et al.
A_51_P416419	12317	Calr	1.90621	17.3179	4.40429e-07	0.00999995	Not in Spike et al.
A_51_P390804	22403	Wisp2	5.08771	17.3121	4.41467e-07	0.0100231	Not in Spike et al.
A_55_P1983459	12633	Cflar	3.07961	17.3023	4.43201e-07	0.010062	Elevated in Adult
A_55_P2386236	26367	Ceacam2	-5.37306	-17.3006	4.43517e-07	0.0100687	Not in Spike et al.
A_51_P302942	75668	Rasl10a	-3.08564	-17.3	4.43616e-07	0.0100705	Not in Spike et al.
A_55_P1968231	19663	Rbpms	3.0374	17.2942	4.44648e-07	0.0100935	Elevated in Adult
A_55_P2002859	71361	Aifm2	2.32031	17.2924	4.44978e-07	0.0101006	Elevated in Adult
A_52_P399717	67501	Ccdc50	1.79266	17.2881	4.45754e-07	0.0101177	Not in Spike et al.
A_55_P1995572	17268	Meis1	-2.02946	-17.2689	4.49213e-07	0.0101958	Elevated in Fetal
A_52_P641758	110175	Ggct	-2.64609	-17.2686	4.49281e-07	0.0101969	Not in Spike et al.
A_55_P2204491	106527	AI131754	-2.63705	-17.2672	4.49521e-07	0.0102019	Not in Spike et al.
A_55_P2043554	20498	Slc12a4	1.99414	17.2662	4.49708e-07	0.0102057	Not in Spike et al.
A_55_P2115257	14158	Fert2	2.33831	17.2525	4.52208e-07	0.010262	Not in Spike et al.
A_55_P2040011	16404	Itga7	3.33542	17.2436	4.53839e-07	0.0102985	Elevated in Fetal
A_51_P451338	16450	Jag2	1.88615	17.2323	4.55908e-07	0.010345	Not in Spike et al.
A_55_P2143522	83554	Fstl3	3.54487	17.2307	4.56203e-07	0.0103512	Not in Spike et al.
A_51_P329949	58909	Fam13a	1.78991	17.2141	4.59292e-07	0.0104209	Not in Spike et al.
A_51_P112627	20446	St6galnac2	-2.51398	-17.2098	4.60086e-07	0.0104384	Not in Spike et al.
A_51_P246066	98365	Slamf9	3.08888	17.2083	4.60368e-07	0.0104444	Not in Spike et al.
A_52_P537566	320394	Cenpt	-2.51112	-17.2077	4.60478e-07	0.0104464	Elevated in Fetal
A_51_P227222	216725	Adamts2	2.01885	17.2028	4.61387e-07	0.0104666	Not in Spike et al.
A_55_P2099479	51788	H2afz	-2.28632	-17.1999	4.61944e-07	0.0104787	Not in Spike et al.
A_51_P285446	16881	Lig1	-1.88379	-17.1958	4.62702e-07	0.0104955	Elevated in Fetal
A_51_P514712	547253	Parp14	5.11462	17.1936	4.63118e-07	0.0105044	Not in Spike et al.
A_55_P1952056	22061	Trp63	2.22809	17.1935	4.63145e-07	0.0105046	Elevated in Adult
A_51_P183051	103149	Upb1	2.77496	17.1927	4.6328e-07	0.0105072	Not in Spike et al.
A_51_P393078	68140	Tigd2	2.43996	17.1909	4.63624e-07	0.0105145	Not in Spike et al.
A_51_P164014	229841	Cenpe	-5.41038	-17.19	4.63804e-07	0.0105181	Not in Spike et al.
A_51_P103594	77296	Fam162b	-1.82798	-17.1899	4.63807e-07	0.0105181	Not in Spike et al.
A_55_P2115166	224833	AI661453	-2.07366	-17.1875	4.64261e-07	0.0105276	Not in Spike et al.
A_55_P2023484	79196	Osbpl5	1.87136	17.1868	4.64391e-07	0.0105301	Elevated in Adult
A_55_P1959763	13134	Dach1	-1.98636	-17.1863	4.64494e-07	0.0105319	Not in Spike et al.
A_52_P315345	50523	Lats2	2.18097	17.1806	4.65564e-07	0.0105557	Not in Spike et al.
A_51_P276479	214639	4930486L24Rik	3.12822	17.1694	4.6768e-07	0.0106033	Elevated in Adult
A_55_P1961576	106369	Ypel1	-2.58351	-17.169	4.67757e-07	0.0106045	Elevated in Fetal
A_52_P668285	20873	Plk4	-2.55675	-17.1618	4.69133e-07	0.0106352	Elevated in Fetal
A_51_P320089	14630	Gclm	2.43341	17.1551	4.70406e-07	0.0106636	Elevated in Adult
A_55_P2043723	14470	Rabac1	1.87205	17.1447	4.72405e-07	0.0107085	Elevated in Adult
A_55_P2165324	74205	Acsl3	-2.0364	-17.1422	4.72889e-07	0.010719	Not in Spike et al.
A_66_P139267	19664	Rbpj	2.02495	17.142	4.72933e-07	0.0107195	Not in Spike et al.
A_51_P517381	76893	Lass2	1.67125	17.1364	4.74008e-07	0.0107434	Not in Spike et al.
A_52_P646755	75623	1700029F09Rik	-1.7928	-17.1265	4.7592e-07	0.0107863	Not in Spike et al.
A_52_P520495	22329	Vcam1	2.80788	17.1107	4.78983e-07	0.0108552	Elevated in Adult
A_51_P334876	11418	Accn1	-3.59979	-17.0976	4.8156e-07	0.0109131	Not in Spike et al.
A_55_P2019684	192120	Bspry	-3.89706	-17.0942	4.82214e-07	0.0109274	Not in Spike et al.
A_55_P2007738	100042498	2210403K04Rik	3.43824	17.0835	4.84339e-07	0.0109751	Elevated in Adult
A_55_P2139181	109624	Cald1	2.63707	17.0829	4.84457e-07	0.0109773	Not in Spike et al.
A_51_P518621	360198	Hist1h3a	-3.33491	-17.0826	4.84515e-07	0.0109781	Not in Spike et al.
A_55_P1961968	22634	Plagl1	-2.60118	-17.0792	4.85185e-07	0.0109928	Elevated in Fetal
A_51_P355434	211770	Trib1	-2.4806	-17.0676	4.87478e-07	0.0110443	Not in Spike et al.
A_51_P308048	70031	Cmtm8	-2.62508	-17.067	4.87608e-07	0.0110468	Not in Spike et al.
A_55_P2155942	14055	Ezh1	2.46114	17.0613	4.88736e-07	0.0110718	Not in Spike et al.
A_55_P2004636	66101	Ppih	-2.93664	-17.055	4.89993e-07	0.0110998	Not in Spike et al.
A_51_P391495	18969	Pola2	-2.23651	-17.0422	4.92568e-07	0.0111576	Elevated in Fetal
A_55_P2249536	98415	Nucks1	-2.04935	-17.0418	4.92656e-07	0.0111592	Not in Spike et al.
A_55_P1974645	12496	Entpd2	1.82792	17.0417	4.92672e-07	0.0111592	Elevated in Fetal
A_52_P1044655	13003	Vcan	-3.34744	-17.0368	4.93665e-07	0.011181	Elevated in Fetal
A_51_P340355	272396	Tarsl2	-2.23847	-17.0353	4.93966e-07	0.0111873	Not in Spike et al.
A_55_P1956534	93837	Dach2	-5.6039	-17.0334	4.94348e-07	0.0111955	Elevated in Fetal
A_66_P100093	67163	Ccdc47	2.39424	17.033	4.94421e-07	0.0111967	Not in Spike et al.
A_51_P263591	75735	Pank1	-2.3817	-17.0319	4.94649e-07	0.0112013	Elevated in Fetal
A_51_P442284	30045	Dnajc12	-2.79515	-17.011	4.98899e-07	0.0112971	Elevated in Fetal
A_55_P2129319	17535	Mre11a	-1.91963	-17.0041	5.00316e-07	0.0113287	Elevated in Fetal
A_51_P431996	238673	Zfp367	-2.54027	-16.9915	5.02897e-07	0.0113866	Not in Spike et al.
A_51_P201982	11601	Angpt2	3.56019	16.9841	5.04444e-07	0.0114211	Not in Spike et al.
A_55_P2086825	71746	Rgl3	4.83525	16.9823	5.04813e-07	0.011429	Not in Spike et al.
A_51_P514085	17858	Mx2	3.99164	16.9791	5.05471e-07	0.0114434	Elevated in Adult
A_55_P1992208	14751	Gpi1	1.65708	16.9669	5.08e-07	0.0115001	Not in Spike et al.
A_55_P2015182	319804	Glt1d1	3.64578	16.9615	5.09144e-07	0.0115255	Not in Spike et al.
A_55_P1955548	22350	Ezr	-2.12613	-16.9603	5.09393e-07	0.0115306	Not in Spike et al.
A_52_P649224	70097	Sash1	2.31003	16.9567	5.1014e-07	0.011547	Not in Spike et al.
A_52_P599317	50786	Hs6st2	-3.01387	-16.9546	5.10582e-07	0.0115565	Elevated in Fetal
A_55_P2099358	27267	Cars	2.29304	16.9498	5.11584e-07	0.0115787	Elevated in Adult
A_55_P1987904	100910	Chpf2	3.50291	16.9454	5.12522e-07	0.0115994	Not in Spike et al.
A_55_P1975645	387314	Tmtc1	4.60129	16.944	5.12817e-07	0.0116056	Not in Spike et al.
A_52_P42380	380967	Tmem106c	-1.77228	-16.9345	5.14821e-07	0.0116504	Not in Spike et al.
A_51_P430033	100502861	Ccdc13	-2.83136	-16.9325	5.15248e-07	0.0116595	Not in Spike et al.
A_51_P477682	19142	Prss12	2.47971	16.9311	5.15551e-07	0.0116659	Elevated in Fetal
A_51_P220723	68170	B230118H07Rik	-2.0947	-16.9231	5.17239e-07	0.0117036	Not in Spike et al.
A_55_P2128821	80795	Selk	1.9573	16.9185	5.18225e-07	0.0117254	Not in Spike et al.
A_51_P232858	67115	Rpl14	-1.68279	-16.9177	5.18394e-07	0.0117287	Not in Spike et al.
A_51_P133612	67177	Cdt1	-2.42855	-16.905	5.21107e-07	0.0117895	Elevated in Fetal
A_52_P457839	19285	Ptrf	2.60659	16.8991	5.22381e-07	0.0118178	Not in Spike et al.
A_55_P1971328	66192	Lage3	-2.20944	-16.8988	5.22454e-07	0.011819	Not in Spike et al.
A_55_P2105002	18538	Pcna	-1.93653	-16.8955	5.23159e-07	0.0118344	Not in Spike et al.
A_52_P642167	20652	Soat1	4.18874	16.8916	5.23992e-07	0.0118527	Not in Spike et al.
A_66_P128909	18223	Numbl	2.12425	16.8827	5.25929e-07	0.011896	Not in Spike et al.
A_51_P250058	13819	Epas1	2.7768	16.8791	5.2672e-07	0.0119133	Elevated in Adult
A_51_P359636	19039	Lgals3bp	5.1606	16.8775	5.27047e-07	0.0119202	Elevated in Adult
A_55_P1980601	230751	Oscp1	-2.48418	-16.871	5.28466e-07	0.0119518	Elevated in Fetal
A_51_P405397	13601	Ecm1	2.91317	16.8652	5.29747e-07	0.0119802	Elevated in Adult
A_55_P1962404	394435	Ugt1a6b	-1.97938	-16.8588	5.31142e-07	0.0120112	Not in Spike et al.
A_51_P324351	30060	Mfi2	-2.63284	-16.8557	5.31828e-07	0.0120262	Elevated in Fetal
A_55_P2209178	216377	C230029M16	1.85652	16.846	5.33956e-07	0.0120738	Not in Spike et al.
A_55_P1953489	433926	Lrrc8b	-2.36569	-16.8446	5.3427e-07	0.0120804	Not in Spike et al.
A_51_P486810	14776	Gpx2	3.48217	16.8434	5.34543e-07	0.012086	Elevated in Adult
A_55_P2054300	381903	Alg8	-2.31162	-16.838	5.35722e-07	0.0121121	Not in Spike et al.
A_55_P2118441	17857	Mx1	3.24325	16.8343	5.36562e-07	0.0121306	Elevated in Adult
A_52_P422859	15530	Hspg2	1.67889	16.8229	5.391e-07	0.0121874	Not in Spike et al.
A_51_P291501	218630	Ccno	-2.33183	-16.8223	5.39233e-07	0.0121899	Not in Spike et al.
A_52_P325527	13612	Edil3	-4.94681	-16.8208	5.3957e-07	0.012197	Elevated in Fetal
A_66_P106275	70603	Mutyh	-1.84023	-16.8164	5.40534e-07	0.0122182	Not in Spike et al.
A_51_P195374	66898	Baiap2l1	2.1893	16.8163	5.40563e-07	0.0122183	Not in Spike et al.
A_55_P2042487	22240	Dpysl3	1.95969	16.8101	5.41962e-07	0.0122494	Not in Spike et al.
A_51_P191782	99543	Olfml3	-1.94014	-16.8094	5.42106e-07	0.0122521	Elevated in Fetal
A_55_P2230913	14011	Etv6	-1.90836	-16.8067	5.42721e-07	0.0122655	Not in Spike et al.
A_51_P211934	28036	Larp7	-1.92501	-16.8021	5.43759e-07	0.0122884	Not in Spike et al.
A_55_P2075294	11980	Atp8a1	-2.46723	-16.7993	5.44397e-07	0.0123023	Not in Spike et al.
A_66_P118849	75579	2310034G01Rik	-1.99798	-16.7895	5.46604e-07	0.0123516	Not in Spike et al.
A_55_P2289707	12298	Cacnb4	4.08478	16.7765	5.49568e-07	0.012418	Not in Spike et al.
A_55_P1973352	100503910	LOC100503910	-2.11336	-16.7647	5.52265e-07	0.0124784	Not in Spike et al.
A_55_P2000172	228852	Ppp1r16b	5.26373	16.7634	5.52566e-07	0.0124847	Not in Spike et al.
A_55_P2108864	14158	Fert2	1.96236	16.7613	5.53032e-07	0.0124946	Not in Spike et al.
A_51_P224311	64082	Popdc2	4.89167	16.7588	5.5362e-07	0.0125074	Elevated in Adult
A_52_P171019	17155	Man1a	4.40503	16.7578	5.53855e-07	0.0125121	Not in Spike et al.
A_51_P284486	14863	Gstm2	-2.04356	-16.7522	5.55141e-07	0.0125406	Not in Spike et al.
A_55_P1975690	83675	Bicc1	2.39251	16.7515	5.5531e-07	0.0125439	Elevated in Fetal
A_51_P356620	67790	Rab39b	6.10494	16.7506	5.5551e-07	0.0125479	Elevated in Adult
A_55_P2020876	230376	Haus6	-2.13972	-16.7364	5.5881e-07	0.0126218	Elevated in Fetal
A_51_P177092	20849	Stat4	-2.55921	-16.736	5.58897e-07	0.0126232	Not in Spike et al.
A_66_P107379	17242	Mdk	-2.08593	-16.7337	5.59421e-07	0.0126345	Not in Spike et al.
A_55_P2068797	227377	Farp2	-1.66404	-16.7318	5.59862e-07	0.0126439	Not in Spike et al.
A_55_P2013760	213053	Slc39a14	2.11717	16.7308	5.60105e-07	0.0126489	Elevated in Adult
A_55_P2077228	70454	Cenpl	-2.47164	-16.7202	5.62575e-07	0.0127041	Elevated in Fetal
A_55_P1973683	226123	Morn4	-2.22609	-16.7132	5.64232e-07	0.0127409	Elevated in Fetal
A_66_P125035	100039227	Gm10394	-2.17657	-16.7112	5.64689e-07	0.0127507	Not in Spike et al.
A_51_P351896	68659	Fam198b	-1.79134	-16.7108	5.64788e-07	0.0127523	Elevated in Fetal
A_55_P2110497	13195	Ddc	-3.44806	-16.7053	5.66089e-07	0.0127812	Elevated in Fetal
A_55_P1979669	74149	Zfp946	-2.01517	-16.7031	5.66599e-07	0.0127921	Not in Spike et al.
A_55_P1978122	70603	Mutyh	-2.96015	-16.6995	5.67447e-07	0.0128107	Not in Spike et al.
A_55_P2073694	212539	Gm266	-2.49776	-16.6988	5.67625e-07	0.0128141	Elevated in Fetal
A_51_P352381	28200	Dhrs4	-2.46985	-16.6879	5.70213e-07	0.012872	Not in Spike et al.
A_55_P1983959	14325	Ftl1	1.73848	16.6858	5.70714e-07	0.0128827	Not in Spike et al.
A_55_P2016166	67701	Wfdc2	-2.13722	-16.6844	5.71047e-07	0.0128897	Not in Spike et al.
A_55_P2130535	13436	Dnmt3b	-2.01349	-16.6836	5.71231e-07	0.0128933	Not in Spike et al.
A_55_P2137314	622320	Kctd21	1.89669	16.6826	5.71479e-07	0.0128983	Not in Spike et al.
A_55_P1999666	26920	Cep110	-1.64188	-16.6819	5.71634e-07	0.0129012	Elevated in Fetal
A_52_P79639	26949	Vat1	2.42666	16.673	5.73769e-07	0.0129488	Elevated in Adult
A_55_P1990785	226409	Zranb3	-1.66842	-16.6719	5.74034e-07	0.0129542	Elevated in Fetal
A_55_P2083629	21886	Tle2	-1.86548	-16.6699	5.74503e-07	0.0129642	Elevated in Fetal
A_55_P1954758	106042	Prickle1	-2.60742	-16.6609	5.76684e-07	0.0130129	Elevated in Fetal
A_55_P2185397	56358	Copz2	2.58835	16.6575	5.77483e-07	0.0130303	Not in Spike et al.
A_51_P188073	67838	Dnajb11	1.91797	16.6573	5.77546e-07	0.0130312	Not in Spike et al.
A_55_P2145531	246221	Mpst	-2.32113	-16.6347	5.83037e-07	0.0131545	Not in Spike et al.
A_55_P1964960	77125	Il33	-3.54329	-16.6336	5.83295e-07	0.0131597	Elevated in Fetal
A_66_P125883	15465	Hrh1	2.36191	16.6334	5.83352e-07	0.0131604	Elevated in Adult
A_55_P2048759	67749	4930583H14Rik	3.53846	16.6312	5.83875e-07	0.0131716	Not in Spike et al.
A_51_P377856	103140	Gstt3	-2.42726	-16.626	5.85149e-07	0.0131998	Elevated in Fetal
A_51_P400976	192658	Rfpl4	-1.93791	-16.6253	5.85331e-07	0.0132033	Not in Spike et al.
A_55_P2124941	56710	Dbc1	5.34387	16.6226	5.85999e-07	0.0132178	Elevated in Adult
A_55_P1973941	20539	Slc7a5	3.28944	16.6163	5.87543e-07	0.013252	Elevated in Adult
A_55_P2027766	11787	Apbb2	-1.7251	-16.6059	5.9011e-07	0.0133093	Elevated in Fetal
A_55_P2018666	21835	Thrsp	-4.43292	-16.6047	5.90395e-07	0.0133152	Not in Spike et al.
A_51_P290207	231070	Insig1	-2.08908	-16.6023	5.90987e-07	0.0133279	Not in Spike et al.
A_55_P2053988	13819	Epas1	2.4673	16.6022	5.91024e-07	0.0133282	Elevated in Adult
A_55_P2022743	23965	Odz3	-2.03174	-16.5981	5.92049e-07	0.0133507	Elevated in Fetal
A_52_P8043	20382	Srsf2	-1.92903	-16.596	5.92562e-07	0.0133617	Not in Spike et al.
A_52_P290799	64095	Gpr35	5.60826	16.595	5.92796e-07	0.0133664	Elevated in Adult
A_55_P2145401	319148	Hist1h3c	-2.0167	-16.594	5.93046e-07	0.0133714	Not in Spike et al.
A_55_P2181276	100042480	Nhsl2	2.51548	16.5901	5.9403e-07	0.013393	Not in Spike et al.
A_55_P2061437	66373	Lsm5	-2.13093	-16.5888	5.94349e-07	0.0133996	Not in Spike et al.
A_52_P302544	329941	Col8a2	-4.26687	-16.5874	5.94694e-07	0.0134068	Not in Spike et al.
A_55_P2124385	11639	Ak4	1.66	16.5825	5.95933e-07	0.0134341	Not in Spike et al.
A_55_P1981479	15944	Irgm1	3.89944	16.5776	5.97164e-07	0.0134613	Not in Spike et al.
A_55_P2165249	170721	Papln	-2.27114	-16.5736	5.98147e-07	0.0134828	Not in Spike et al.
A_55_P2131920	18933	Prrx1	7.45272	16.5697	5.99146e-07	0.0135047	Not in Spike et al.
A_55_P1978666	319613	Sybu	4.5156	16.5667	5.999e-07	0.0135212	Not in Spike et al.
A_51_P357573	109624	Cald1	2.51617	16.5666	5.99929e-07	0.0135212	Not in Spike et al.
A_52_P655948	233812	BC030336	2.20559	16.5508	6.03928e-07	0.0136107	Not in Spike et al.
A_52_P311853	73284	Ddit4l	2.52381	16.5465	6.05009e-07	0.0136345	Not in Spike et al.
A_55_P2040416	73327	1700040I03Rik	-2.72694	-16.5441	6.05632e-07	0.0136479	Not in Spike et al.
A_52_P470869	73490	Mipol1	2.0547	16.5156	6.12919e-07	0.0138115	Not in Spike et al.
A_51_P368591	114606	Tle6	-2.06009	-16.5128	6.13664e-07	0.0138277	Not in Spike et al.
A_55_P2100375	12814	Col11a1	-2.86923	-16.5123	6.1379e-07	0.0138299	Elevated in Fetal
A_51_P413545	106200	Txndc11	2.22009	16.4951	6.18245e-07	0.0139297	Not in Spike et al.
A_51_P307964	16663	Krt13	2.37159	16.4904	6.19475e-07	0.0139568	Not in Spike et al.
A_55_P1978735	74243	2210009G21Rik	-2.42015	-16.4773	6.22917e-07	0.0140337	Elevated in Fetal
A_51_P450518	72612	2700029M09Rik	-1.85403	-16.472	6.24301e-07	0.0140643	Not in Spike et al.
A_51_P158876	66422	Dctpp1	-2.24662	-16.4695	6.24983e-07	0.014079	Not in Spike et al.
A_55_P2035812	68846	Rnf208	-1.8813	-16.4672	6.25583e-07	0.0140919	Not in Spike et al.
A_55_P2098578	56427	Tubd1	-1.96568	-16.4596	6.27603e-07	0.0141368	Not in Spike et al.
A_55_P2066007	230872	Crocc	-2.28025	-16.4547	6.28891e-07	0.0141651	Not in Spike et al.
A_55_P1997872	56369	Apip	-2.07324	-16.4436	6.31868e-07	0.0142316	Not in Spike et al.
A_51_P240723	72252	1700022A21Rik	-2.04964	-16.4348	6.34223e-07	0.014284	Not in Spike et al.
A_51_P409429	234734	Aars	1.91875	16.4319	6.34988e-07	0.0143006	Not in Spike et al.
A_55_P1963529	56199	Abcb10	-1.97054	-16.4298	6.35545e-07	0.0143125	Not in Spike et al.
A_55_P1972257	20226	Sars	1.67152	16.4274	6.36214e-07	0.0143269	Elevated in Adult
A_55_P1973783	21778	Tex9	-3.30818	-16.4229	6.37415e-07	0.0143533	Elevated in Fetal
A_55_P1957613	11637	Ak2	-1.64241	-16.419	6.38473e-07	0.0143765	Not in Spike et al.
A_52_P393589	71566	9030425E11Rik	3.35713	16.4134	6.3998e-07	0.0144098	Not in Spike et al.
A_55_P2171413	17436	Me1	2.16281	16.4131	6.40083e-07	0.0144115	Not in Spike et al.
A_55_P1966833	327959	Xaf1	5.63905	16.3956	6.44828e-07	0.0145177	Elevated in Adult
A_52_P144285	108900	Fam72a	-1.77842	-16.3851	6.47722e-07	0.0145822	Elevated in Fetal
A_55_P1961463	12177	Bnip3l	1.94058	16.3676	6.52568e-07	0.0146906	Elevated in Fetal
A_55_P1982171	51788	H2afz	-1.66204	-16.3653	6.53181e-07	0.0147038	Not in Spike et al.
A_55_P1956862	13649	Egfr	2.48249	16.3569	6.55519e-07	0.0147557	Elevated in Adult
A_51_P296416	56452	Orc6	-1.96035	-16.3542	6.56277e-07	0.0147721	Not in Spike et al.
A_51_P262171	15944	Irgm1	3.82949	16.352	6.56898e-07	0.0147855	Not in Spike et al.
A_51_P367125	18971	Pold1	-1.78246	-16.3487	6.57822e-07	0.0148056	Not in Spike et al.
A_55_P2097808	18451	P4ha1	3.61177	16.3316	6.62619e-07	0.0149129	Not in Spike et al.
A_55_P2132024	21689	Tekt1	-4.6274	-16.3303	6.62999e-07	0.0149208	Not in Spike et al.
A_55_P2017764	72140	Ccdc123	-1.82993	-16.3273	6.63838e-07	0.014939	Not in Spike et al.
A_55_P1972991	18553	Pcsk6	-4.37007	-16.3143	6.67522e-07	0.0150213	Not in Spike et al.
A_55_P1995503	434858	Gm5643	-1.97589	-16.307	6.69624e-07	0.0150679	Not in Spike et al.
A_55_P2020090	245631	Mum1l1	-3.23541	-16.305	6.70187e-07	0.0150799	Elevated in Fetal
A_55_P1996553	74569	Ttc17	2.25995	16.3031	6.70726e-07	0.0150913	Not in Spike et al.
A_51_P297865	71393	Kctd6	1.82729	16.2989	6.71918e-07	0.0151175	Not in Spike et al.
A_51_P241074	26395	Map2k1	1.92389	16.2982	6.72121e-07	0.0151214	Not in Spike et al.
A_55_P1967736	93960	Nkd1	4.61385	16.2836	6.76347e-07	0.0152158	Not in Spike et al.
A_51_P127681	29876	Clic4	1.98164	16.2822	6.7675e-07	0.0152242	Not in Spike et al.
A_55_P1959470	16978	Lrrfip1	2.17777	16.2651	6.81714e-07	0.0153349	Elevated in Adult
A_55_P1970826	23794	Adamts5	2.992	16.2651	6.81702e-07	0.0153349	Not in Spike et al.
A_55_P1989673	24059	Slco2a1	1.74026	16.2616	6.82735e-07	0.0153568	Elevated in Adult
A_55_P2041723	68041	Mid1ip1	2.01587	16.2607	6.82999e-07	0.015362	Not in Spike et al.
A_52_P655265	77744	6720463M24Rik	-3.28311	-16.2518	6.85601e-07	0.0154199	Elevated in Fetal
A_51_P382849	13723	Emb	2.33871	16.2439	6.87925e-07	0.0154714	Not in Spike et al.
A_55_P1966659	547349	LOC547349	2.97538	16.2436	6.88011e-07	0.0154727	Not in Spike et al.
A_51_P117794	12124	Bik	-1.78663	-16.242	6.88462e-07	0.0154821	Not in Spike et al.
A_55_P2003353	237221	Gemin8	-1.9935	-16.2363	6.9015e-07	0.0155194	Not in Spike et al.
A_65_P19395	14964	H2-D1	2.94441	16.2349	6.90585e-07	0.0155285	Elevated in Adult
A_52_P234729	18764	Pkd2	1.60079	16.2281	6.92595e-07	0.015573	Not in Spike et al.
A_52_P225570	57342	Parva	1.88126	16.2251	6.93493e-07	0.0155925	Not in Spike et al.
A_55_P1961461	12177	Bnip3l	1.98992	16.2219	6.94418e-07	0.0156126	Elevated in Fetal
A_55_P1999213	100121	Tdrd7	2.32	16.2158	6.96259e-07	0.0156533	Not in Spike et al.
A_55_P2104988	11419	Accn2	-3.99219	-16.2137	6.96884e-07	0.0156667	Not in Spike et al.
A_52_P136138	14137	Fdft1	1.60838	16.2135	6.96935e-07	0.0156671	Not in Spike et al.
A_51_P200083	66168	Grina	1.80569	16.2124	6.97261e-07	0.0156737	Not in Spike et al.
A_55_P2080070	100047183	LOC100047183	3.28809	16.2122	6.97338e-07	0.0156748	Not in Spike et al.
A_55_P2078544	66251	Arfgap3	2.0938	16.202	7.00376e-07	0.0157424	Not in Spike et al.
A_51_P157083	14451	Gas1	2.13371	16.1968	7.01958e-07	0.0157772	Not in Spike et al.
A_51_P314277	11545	Parp1	-1.78445	-16.1957	7.02293e-07	0.015784	Not in Spike et al.
A_55_P1993609	74243	2210009G21Rik	-2.45236	-16.1894	7.04174e-07	0.0158256	Elevated in Fetal
A_51_P438859	67037	Pmf1	-2.40391	-16.1878	7.04656e-07	0.0158357	Not in Spike et al.
A_55_P2258375	72545	2700008G24Rik	-2.96625	-16.1866	7.05026e-07	0.0158433	Elevated in Fetal
A_55_P2092696	54563	Nup210	-1.85101	-16.1847	7.05613e-07	0.0158558	Not in Spike et al.
A_52_P646783	74165	Fbxl22	2.4444	16.1844	7.05711e-07	0.0158573	Not in Spike et al.
A_55_P2046393	52377	Rcn3	1.86349	16.1833	7.06037e-07	0.015864	Not in Spike et al.
A_55_P2061338	216867	Slc16a11	1.64885	16.1828	7.06196e-07	0.0158668	Elevated in Adult
A_55_P2086811	434484	Sp140	2.04527	16.1714	7.09662e-07	0.015944	Not in Spike et al.
A_52_P244193	12484	Cd24a	-2.17707	-16.1632	7.12146e-07	0.0159991	Not in Spike et al.
A_51_P346893	56219	Extl1	-2.34359	-16.1572	7.14004e-07	0.0160401	Not in Spike et al.
A_51_P356467	12740	Cldn4	-3.0824	-16.1569	7.14106e-07	0.0160417	Not in Spike et al.
A_51_P124089	56055	Gtpbp2	2.25731	16.1474	7.17009e-07	0.0161062	Not in Spike et al.
A_55_P1982404	14758	Gpm6b	-1.72769	-16.143	7.18363e-07	0.0161359	Elevated in Fetal
A_52_P222593	68554	1110001A16Rik	-2.44667	-16.1371	7.20208e-07	0.0161766	Not in Spike et al.
A_55_P1999384	213993	A630007B06Rik	2.35312	16.1316	7.21926e-07	0.0162145	Not in Spike et al.
A_51_P484753	67887	Tmem66	2.0692	16.1267	7.23447e-07	0.0162479	Not in Spike et al.
A_55_P2039771	16410	Itgav	1.92177	16.1182	7.26101e-07	0.0163068	Elevated in Fetal
A_55_P2025601	78651	Lsm6	-2.33645	-16.1113	7.28264e-07	0.0163546	Not in Spike et al.
A_55_P1992421	15354	Hmgb3	-2.30641	-16.1105	7.28499e-07	0.0163592	Not in Spike et al.
A_51_P198434	14972	H2-K1	3.1406	16.1085	7.29139e-07	0.0163728	Elevated in Adult
A_55_P2294037	19290	Pura	1.66772	16.1038	7.30631e-07	0.0164056	Not in Spike et al.
A_55_P2013840	68239	Krt42	2.05848	16.0916	7.34492e-07	0.0164915	Elevated in Adult
A_55_P2005680	76582	Ipo11	-1.63628	-16.0847	7.36674e-07	0.0165398	Not in Spike et al.
A_55_P1988018	14708	Gng7	-4.21277	-16.0806	7.37974e-07	0.0165683	Not in Spike et al.
A_51_P125467	16004	Igf2r	-1.88474	-16.0794	7.38361e-07	0.0165762	Not in Spike et al.
A_52_P238044	19183	Psmc3ip	-3.31419	-16.0746	7.39911e-07	0.0166103	Not in Spike et al.
A_52_P89305	228564	Frmd5	-2.67727	-16.0673	7.42236e-07	0.0166617	Elevated in Fetal
A_55_P1994997	228482	Arhgap11a	-3.6118	-16.0644	7.43183e-07	0.0166822	Elevated in Fetal
A_55_P2026982	72148	2610019F03Rik	3.26777	16.0626	7.43749e-07	0.0166942	Elevated in Adult
A_55_P1979753	76880	6430411K18Rik	-2.44278	-16.0575	7.45387e-07	0.0167302	Not in Spike et al.
A_51_P479434	69263	Rfc3	-2.88643	-16.0555	7.46051e-07	0.0167444	Elevated in Fetal
A_55_P2132781	20502	Slc16a2	2.11449	16.054	7.46539e-07	0.0167546	Not in Spike et al.
A_51_P293982	102595	Plekho2	2.32121	16.0521	7.47148e-07	0.0167675	Not in Spike et al.
A_55_P2180301	12728	Clcn5	-1.78804	-16.0514	7.47363e-07	0.0167716	Elevated in Fetal
A_55_P2083929	268902	Robo2	-2.02602	-16.0502	7.47757e-07	0.0167797	Not in Spike et al.
A_55_P2089035	18973	Pole	-2.96572	-16.0456	7.49258e-07	0.0168126	Elevated in Fetal
A_51_P411909	68346	Sirt5	-2.36206	-16.0451	7.49414e-07	0.0168153	Not in Spike et al.
A_55_P1968718	240753	Plekha6	-3.24628	-16.0448	7.49492e-07	0.0168164	Elevated in Fetal
A_55_P2044580	252864	Dusp15	1.59493	16.0395	7.51243e-07	0.0168549	Not in Spike et al.
A_55_P2003393	100038557	Gm10605	2.25891	16.0354	7.52558e-07	0.0168836	Not in Spike et al.
A_55_P2161475	71740	Pvrl4	-4.41947	-16.0254	7.55846e-07	0.0169567	Elevated in Fetal
A_55_P1978511	15018	H2-Q7	3.0484	16.0129	7.59941e-07	0.0170477	Not in Spike et al.
A_52_P203316	382571	Kcnf1	3.2132	16.0126	7.60052e-07	0.0170495	Elevated in Adult
A_55_P2126775	14583	Gfpt1	2.05355	16.0118	7.60315e-07	0.0170546	Not in Spike et al.
A_66_P102891	241296	Lrrc8a	1.95478	16.0108	7.60638e-07	0.0170611	Not in Spike et al.
A_55_P2117579	66101	Ppih	-3.02663	-16.0105	7.60736e-07	0.0170626	Not in Spike et al.
A_55_P2101526	381591	L1td1	-2.82999	-16.0103	7.60808e-07	0.0170634	Not in Spike et al.
A_55_P2144746	56369	Apip	-1.89129	-16.0099	7.60947e-07	0.0170658	Not in Spike et al.
A_51_P333949	77065	Ints7	-1.87387	-16.0082	7.61506e-07	0.0170775	Not in Spike et al.
A_55_P2076631	71683	Gypc	2.19312	16.0068	7.61965e-07	0.0170871	Not in Spike et al.
A_55_P2115136	74048	4632428N05Rik	3.62833	16.0062	7.62149e-07	0.0170904	Elevated in Adult
A_52_P600946	68339	Ccdc88c	-2.01711	-16.0006	7.63999e-07	0.0171312	Not in Spike et al.
A_51_P513530	54141	Spag5	-4.25078	-15.9956	7.65671e-07	0.0171679	Elevated in Fetal
A_51_P142346	104806	Fancm	-1.51732	-15.9922	7.66798e-07	0.0171924	Not in Spike et al.
A_55_P2028798	18105	Nqo2	-2.09308	-15.9918	7.66946e-07	0.0171949	Elevated in Fetal
A_51_P293938	68939	Rasl11b	-3.8898	-15.9907	7.67322e-07	0.0172026	Not in Spike et al.
A_52_P458697	56295	Higd1a	1.71329	15.9899	7.67575e-07	0.0172075	Elevated in Adult
A_55_P2147956	619288	Fam71a	-3.20601	-15.9897	7.67647e-07	0.0172084	Elevated in Adult
A_66_P129852	14297	Fxn	-2.44008	-15.9877	7.68317e-07	0.0172226	Not in Spike et al.
A_55_P2044297	68250	Fam96a	-2.07648	-15.9825	7.70034e-07	0.0172603	Elevated in Fetal
A_51_P502456	630499	H2-K2	3.19444	15.9807	7.70648e-07	0.0172733	Not in Spike et al.
A_55_P1999962	242608	Podn	3.17972	15.9744	7.72775e-07	0.0173202	Not in Spike et al.
A_51_P394190	16911	Lmo4	-1.74303	-15.9631	7.76572e-07	0.0174045	Elevated in Fetal
A_51_P455897	109212	Fam64a	-5.6258	-15.9603	7.77532e-07	0.0174253	Elevated in Fetal
A_52_P225722	226551	AI848100	3.69559	15.9483	7.81601e-07	0.0175157	Not in Spike et al.
A_55_P2101776	11539	Adora1	2.33625	15.9472	7.81963e-07	0.017523	Elevated in Adult
A_55_P1991605	11803	Aplp1	2.08576	15.9425	7.83582e-07	0.0175585	Not in Spike et al.
A_52_P599624	237823	Pfas	-2.44383	-15.9247	7.89678e-07	0.0176943	Not in Spike et al.
A_55_P1995507	66333	Aqp11	-3.66905	-15.9158	7.92755e-07	0.0177625	Not in Spike et al.
A_52_P227937	66060	0610010O12Rik	-2.69224	-15.9066	7.95961e-07	0.0178335	Not in Spike et al.
A_55_P2105858	107503	Atf5	2.95709	15.9056	7.96299e-07	0.0178403	Elevated in Adult
A_55_P2046812	20692	Sparc	1.99102	15.9012	7.97826e-07	0.0178737	Not in Spike et al.
A_55_P2050688	223773	Zbed4	-1.60681	-15.8989	7.9862e-07	0.0178907	Elevated in Fetal
A_51_P342387	11818	Apoh	-1.82951	-15.8898	8.01812e-07	0.0179614	Not in Spike et al.
A_55_P2097391	212943	Fam46a	1.84436	15.8813	8.0481e-07	0.0180277	Elevated in Fetal
A_51_P394802	107373	Fam111a	-3.63102	-15.8797	8.05367e-07	0.0180394	Elevated in Fetal
A_55_P2095663	18667	Pgr	-2.1789	-15.8769	8.06338e-07	0.0180603	Not in Spike et al.
A_51_P387235	59027	Nampt	1.78077	15.874	8.07364e-07	0.0180825	Not in Spike et al.
A_52_P1092823	16371	Irx1	2.27156	15.8718	8.08135e-07	0.018099	Elevated in Adult
A_51_P195958	21664	Phlda1	-3.9854	-15.8692	8.09087e-07	0.0181195	Not in Spike et al.
A_55_P2005838	77011	5730590G19Rik	-5.40616	-15.8595	8.12498e-07	0.0181951	Not in Spike et al.
A_52_P27020	68549	Sgol2	-4.72132	-15.8594	8.1256e-07	0.0181956	Elevated in Fetal
A_55_P1975685	69736	Nup37	-2.84765	-15.8569	8.1345e-07	0.0182148	Elevated in Fetal
A_55_P2114110	260299	Cadm4	-2.0612	-15.8566	8.13541e-07	0.018216	Not in Spike et al.
A_55_P2166572	20744	Strbp	-1.5038	-15.8544	8.14331e-07	0.0182329	Not in Spike et al.
A_52_P161495	12053	Bcl6	3.29787	15.8542	8.1441e-07	0.0182338	Not in Spike et al.
A_51_P300936	225182	Rbbp8	2.13387	15.8533	8.14742e-07	0.0182404	Not in Spike et al.
A_52_P158710	66686	Dcbld1	-2.28224	-15.8496	8.16057e-07	0.0182691	Elevated in Fetal
A_52_P352735	270150	Ccdc153	2.38181	15.8402	8.19417e-07	0.0183435	Not in Spike et al.
A_55_P2053491	71853	Pdia6	1.67143	15.8367	8.20676e-07	0.0183708	Not in Spike et al.
A_52_P630016	54399	Bet1l	1.77534	15.8359	8.20965e-07	0.0183765	Not in Spike et al.
A_51_P363630	20643	Snrpe	-1.62692	-15.8299	8.23144e-07	0.0184244	Not in Spike et al.
A_51_P343913	328417	Parp4	2.47901	15.828	8.23813e-07	0.0184386	Not in Spike et al.
A_55_P2105371	13386	Dlk1	-4.82904	-15.8242	8.25185e-07	0.0184685	Elevated in Fetal
A_52_P675395	12778	Cxcr7	3.49914	15.8232	8.2554e-07	0.0184756	Elevated in Adult
A_51_P259214	106957	Slc39a6	1.70994	15.8215	8.26184e-07	0.0184892	Not in Spike et al.
A_52_P198898	320825	Samd5	2.57969	15.8168	8.27871e-07	0.0185261	Elevated in Fetal
A_55_P2176325	277360	Prex1	-2.75619	-15.7993	8.34253e-07	0.0186681	Elevated in Fetal
A_51_P217236	67819	Derl1	2.16981	15.7975	8.34916e-07	0.0186821	Elevated in Adult
A_51_P398603	78016	Ccdc150	-1.75783	-15.7887	8.38154e-07	0.0187537	Not in Spike et al.
A_51_P393958	67141	Fbxo5	-2.96242	-15.775	8.43232e-07	0.0188665	Elevated in Fetal
A_55_P2009952	17436	Me1	2.00923	15.7702	8.45026e-07	0.0189058	Not in Spike et al.
A_55_P2100655	78651	Lsm6	-2.34653	-15.7691	8.45428e-07	0.0189139	Not in Spike et al.
A_55_P2046807	20692	Sparc	2.70353	15.7674	8.46058e-07	0.0189272	Not in Spike et al.
A_51_P506733	18439	P2rx7	3.05036	15.7639	8.4737e-07	0.0189557	Not in Spike et al.
A_55_P2091359	18600	Padi2	-3.03627	-15.762	8.48088e-07	0.0189709	Not in Spike et al.
A_55_P2152049	74335	Xrcc3	-4.39868	-15.7554	8.50546e-07	0.019025	Not in Spike et al.
A_55_P2193064	320121	6720473M08Rik	-4.4419	-15.7552	8.50619e-07	0.0190258	Not in Spike et al.
A_55_P2015687	219132	D14Ertd668e	4.77971	15.7514	8.52043e-07	0.0190568	Not in Spike et al.
A_55_P2071486	20937	Suv39h1	-1.72683	-15.7447	8.5456e-07	0.0191122	Elevated in Fetal
A_55_P2021565	18205	Ntf3	4.19823	15.7414	8.55813e-07	0.0191394	Elevated in Adult
A_51_P288549	433466	Jmjd7	-2.91881	-15.7371	8.57419e-07	0.0191745	Not in Spike et al.
A_55_P2185273	22247	Umps	-2.31588	-15.7306	8.59884e-07	0.0192287	Elevated in Fetal
A_51_P239766	18799	Plcd1	1.9549	15.7301	8.60106e-07	0.0192328	Not in Spike et al.
A_52_P319726	229776	Cdc14a	-2.75954	-15.7213	8.63446e-07	0.0193067	Elevated in Fetal
A_52_P93933	17210	Mcl1	-1.62802	-15.7161	8.65418e-07	0.0193499	Not in Spike et al.
A_51_P503866	192193	Edem1	2.66034	15.7146	8.65983e-07	0.0193616	Not in Spike et al.
A_51_P423709	105005	Fam84a	-3.12346	-15.7119	8.67029e-07	0.0193842	Not in Spike et al.
A_66_P125067	20641	Snrpd1	-1.89229	-15.7086	8.68292e-07	0.0194115	Not in Spike et al.
A_52_P137371	15357	Hmgcr	-2.48233	-15.7038	8.70155e-07	0.0194523	Not in Spike et al.
A_55_P1999102	74116	Pi16	3.04665	15.7037	8.70177e-07	0.0194523	Not in Spike et al.
A_55_P2055324	20732	Spint1	-1.75772	-15.694	8.73939e-07	0.0195352	Not in Spike et al.
A_55_P1980986	385668	Lca5l	-1.83958	-15.6902	8.75393e-07	0.0195668	Not in Spike et al.
A_55_P1971448	20641	Snrpd1	-1.65668	-15.6873	8.76536e-07	0.0195914	Not in Spike et al.
A_52_P177021	19286	Pts	-2.37755	-15.6865	8.76846e-07	0.0195975	Not in Spike et al.
A_65_P03031	78658	Ncapd3	-1.85204	-15.6823	8.78452e-07	0.0196325	Elevated in Fetal
A_51_P164203	56520	Nme4	-3.32475	-15.6794	8.79572e-07	0.0196567	Not in Spike et al.
A_55_P2129614	414801	Itprip	-1.6761	-15.6595	8.87372e-07	0.0198301	Not in Spike et al.
A_55_P2211164	76671	5330406M23Rik	3.78956	15.6455	8.92896e-07	0.0199527	Not in Spike et al.
A_55_P1964228	114615	Elac1	2.28372	15.6426	8.94036e-07	0.0199772	Not in Spike et al.
A_51_P459108	27356	Insl6	-2.36214	-15.6373	8.96154e-07	0.0200237	Not in Spike et al.
A_55_P2026109	68925	Rpap1	-2.05872	-15.6333	8.9776e-07	0.0200586	Not in Spike et al.
A_55_P2097508	328949	Mcc	-2.63077	-15.6305	8.98866e-07	0.0200825	Not in Spike et al.
A_55_P1955227	14470	Rabac1	1.94258	15.6277	8.99969e-07	0.0201062	Elevated in Adult
A_55_P1965313	244049	Mctp2	2.09107	15.6275	9.00069e-07	0.0201076	Elevated in Adult
A_52_P380369	219132	D14Ertd668e	4.20454	15.6231	9.01836e-07	0.0201461	Not in Spike et al.
A_66_P106661	11987	Slc7a1	2.31145	15.6224	9.02114e-07	0.0201514	Elevated in Adult
A_51_P466288	228564	Frmd5	-3.48725	-15.618	9.03871e-07	0.0201898	Elevated in Fetal
A_55_P1956593	69217	Plekha4	3.46059	15.618	9.03882e-07	0.0201898	Elevated in Fetal
A_51_P330369	99167	Ssx2ip	-1.74589	-15.6133	9.05749e-07	0.0202299	Not in Spike et al.
A_51_P333159	68275	Rpa1	-1.89268	-15.5975	9.12135e-07	0.0203716	Elevated in Fetal
A_52_P322421	14012	Mpzl2	-1.76611	-15.5864	9.16657e-07	0.0204717	Not in Spike et al.
A_55_P1968438	76219	Arxes1	-4.85106	-15.5853	9.17104e-07	0.0204808	Not in Spike et al.
A_55_P2071354	320159	Fam179a	3.38404	15.5853	9.17109e-07	0.0204808	Elevated in Adult
A_55_P2035167	54216	Pcdh7	2.29987	15.5821	9.18449e-07	0.020509	Not in Spike et al.
A_55_P2130970	671535	Parp10	2.56009	15.5726	9.2231e-07	0.0205943	Elevated in Adult
A_55_P1960053	74096	Hvcn1	2.01227	15.5685	9.24032e-07	0.0206318	Not in Spike et al.
A_66_P134542	68743	Anln	-4.47391	-15.5683	9.24077e-07	0.0206319	Elevated in Fetal
A_55_P1952235	24063	Spry1	-2.24587	-15.5581	9.28308e-07	0.0207254	Not in Spike et al.
A_55_P1955876	74482	Ifitm7	2.81806	15.5567	9.28885e-07	0.0207373	Not in Spike et al.
A_66_P128674	78283	Mtap7d2	-2.36606	-15.5551	9.2954e-07	0.0207511	Elevated in Fetal
A_52_P1028560	171212	Galnt10	-3.97265	-15.5513	9.31143e-07	0.0207859	Not in Spike et al.
A_66_P117477	13386	Dlk1	-4.56656	-15.5457	9.33475e-07	0.020837	Elevated in Fetal
A_52_P499206	27368	Tbl2	2.37966	15.5411	9.35394e-07	0.0208789	Not in Spike et al.
A_52_P324986	20818	Srprb	2.75151	15.5409	9.35477e-07	0.0208798	Not in Spike et al.
A_55_P2144285	18115	Nnt	-2.71285	-15.5385	9.36447e-07	0.0209006	Elevated in Fetal
A_55_P2084338	69549	2310009B15Rik	-1.8152	-15.5374	9.36907e-07	0.0209099	Not in Spike et al.
A_51_P251357	51797	Ctps	1.47202	15.5319	9.39211e-07	0.0209604	Not in Spike et al.
A_55_P2063237	240672	Dusp5	-2.51728	-15.5281	9.40842e-07	0.0209958	Elevated in Fetal
A_55_P1960960	208884	Zdhhc9	1.94844	15.5197	9.44375e-07	0.0210737	Not in Spike et al.
A_55_P1955442	100040671	Gm2897	1.5509	15.5163	9.45814e-07	0.0211049	Not in Spike et al.
A_55_P2173837	56524	Mpp6	1.50833	15.5148	9.46429e-07	0.0211177	Not in Spike et al.
A_55_P1964108	68170	B230118H07Rik	-1.9208	-15.5134	9.47017e-07	0.0211299	Not in Spike et al.
A_52_P456059	67199	Pfdn1	-2.68752	-15.5046	9.5078e-07	0.0212128	Not in Spike et al.
A_55_P2029528	100044874	LOC100044874	2.98318	15.5037	9.51169e-07	0.0212206	Not in Spike et al.
A_55_P2002578	13849	Ephx1	3.0078	15.5036	9.51197e-07	0.0212206	Not in Spike et al.
A_55_P2032222	68059	Tm9sf2	1.64644	15.5016	9.52031e-07	0.0212379	Not in Spike et al.
A_55_P2022519	81907	Tmem108	-3.03134	-15.501	9.52294e-07	0.0212428	Elevated in Fetal
A_55_P2039086	80859	Nfkbiz	-2.13861	-15.498	9.53598e-07	0.0212709	Not in Spike et al.
A_55_P1953341	67701	Wfdc2	-2.74943	-15.4958	9.54537e-07	0.0212909	Not in Spike et al.
A_52_P601385	171486	Cd99l2	-1.72185	-15.4945	9.55086e-07	0.0213022	Not in Spike et al.
A_52_P14496	100041352	Gm9880	2.34501	15.4845	9.59354e-07	0.0213965	Not in Spike et al.
A_55_P2155062	70999	Naa40	-1.81368	-15.4844	9.59422e-07	0.021397	Not in Spike et al.
A_55_P1961320	21753	Tes	1.58642	15.4823	9.60291e-07	0.0214154	Not in Spike et al.
A_55_P2096422	16324	Inhbb	-2.73791	-15.4656	9.67527e-07	0.0215759	Not in Spike et al.
A_55_P2062836	74044	Ttf2	-1.61536	-15.4646	9.67984e-07	0.0215851	Not in Spike et al.
A_51_P173100	108705	Pttg1ip	2.17745	15.4597	9.70086e-07	0.021631	Not in Spike et al.
A_55_P2280821	50768	Dlc1	2.48493	15.4506	9.74058e-07	0.0217186	Not in Spike et al.
A_55_P2161858	67399	Pdlim7	2.53544	15.4441	9.7691e-07	0.0217812	Elevated in Adult
A_51_P506312	52626	Cdkn2aipnl	-2.10027	-15.4391	9.79103e-07	0.0218289	Not in Spike et al.
A_51_P477833	242785	Klhl21	2.03801	15.4391	9.79095e-07	0.0218289	Not in Spike et al.
A_52_P122673	83922	Tsga14	-1.81631	-15.4217	9.86804e-07	0.0219988	Elevated in Fetal
A_55_P2134004	14863	Gstm2	-1.56802	-15.416	9.89341e-07	0.0220544	Not in Spike et al.
A_55_P2104703	666329	Gm8050	1.59181	15.4124	9.9095e-07	0.0220893	Not in Spike et al.
A_52_P10781	70361	Lman1	1.80686	15.4109	9.916e-07	0.0221028	Not in Spike et al.
A_55_P1959869	66849	Ppp1r2	-1.67209	-15.4067	9.93463e-07	0.0221433	Not in Spike et al.
A_51_P481210	237222	Ofd1	-1.56455	-15.4008	9.96125e-07	0.0222016	Not in Spike et al.
A_52_P265051	329641	6030405A18Rik	-1.97071	-15.3973	9.97702e-07	0.0222358	Not in Spike et al.
A_55_P2082826	226252	Fam160b1	2.09108	15.3791	1.00591e-06	0.0224177	Not in Spike et al.
A_51_P225948	235406	Snx33	1.73586	15.3784	1.00623e-06	0.0224238	Not in Spike et al.
A_55_P1978915	239188	Enox1	-3.07414	-15.377	1.00686e-06	0.0224368	Elevated in Fetal
A_55_P2134082	78785	Clip4	3.13573	15.3599	1.01466e-06	0.0226096	Not in Spike et al.
A_52_P179238	26914	H2afy	1.92026	15.358	1.01553e-06	0.022628	Not in Spike et al.
A_55_P2047461	74015	Fcho1	-1.69202	-15.3566	1.01617e-06	0.0226412	Not in Spike et al.
A_55_P2208836	74630	4930432N10Rik	-2.87477	-15.3561	1.01641e-06	0.0226456	Not in Spike et al.
A_52_P70027	66272	Cox16	-1.93616	-15.3508	1.01886e-06	0.0226991	Elevated in Fetal
A_55_P2181288	66849	Ppp1r2	-1.52867	-15.3498	1.0193e-06	0.022708	Not in Spike et al.
A_66_P132777	216543	Cep68	-2.29155	-15.3482	1.02004e-06	0.0227234	Not in Spike et al.
A_52_P642012	217294	BC006965	-2.89789	-15.3462	1.02097e-06	0.0227431	Elevated in Fetal
A_51_P465232	193813	Mcfd2	1.60358	15.3462	1.02098e-06	0.0227431	Not in Spike et al.
A_52_P353417	14667	Gm2a	-1.65876	-15.346	1.02108e-06	0.0227436	Elevated in Fetal
A_55_P2136862	66310	Dpy30	-1.75778	-15.3374	1.02504e-06	0.0228307	Not in Spike et al.
A_55_P2035667	14933	Gyk	-2.30015	-15.3367	1.02539e-06	0.0228374	Not in Spike et al.
A_51_P165082	224019	Tmem191c	-1.66111	-15.3183	1.03393e-06	0.0230267	Not in Spike et al.
A_52_P508974	140488	Igf2bp3	-7.68576	-15.3179	1.03413e-06	0.0230302	Elevated in Fetal
A_52_P237048	99890	Prmt6	1.91607	15.3132	1.03633e-06	0.0230779	Not in Spike et al.
A_55_P1971179	12479	Cd1d1	-2.16603	-15.3026	1.04129e-06	0.0231875	Elevated in Fetal
A_52_P635182	20130	Rras	1.87554	15.3014	1.04187e-06	0.0231994	Not in Spike et al.
A_55_P2078381	100041306	Gm3264	1.76431	15.301	1.04208e-06	0.0232029	Not in Spike et al.
A_55_P2175955	71345	Ano9	-4.96511	-15.2982	1.04339e-06	0.0232311	Not in Spike et al.
A_55_P2039637	21821	Ift88	-2.16544	-15.2927	1.046e-06	0.0232883	Elevated in Fetal
A_55_P2075200	30935	Tor3a	2.44825	15.2878	1.04834e-06	0.0233392	Elevated in Adult
A_52_P585124	12767	Cxcr4	-2.52777	-15.2782	1.05289e-06	0.0234394	Elevated in Fetal
A_55_P1974567	269615	Plch2	1.54507	15.2777	1.05312e-06	0.0234436	Elevated in Adult
A_52_P525070	53330	Vamp4	1.50412	15.2711	1.05631e-06	0.0235135	Not in Spike et al.
A_55_P2030638	68440	Dusp23	1.63166	15.2705	1.05659e-06	0.0235186	Not in Spike et al.
A_51_P300337	13008	Csrp2	-2.50391	-15.2609	1.06121e-06	0.0236203	Not in Spike et al.
A_55_P2073789	676974	LOC676974	2.98823	15.2587	1.06227e-06	0.0236428	Not in Spike et al.
A_55_P2023797	76380	Ccdc46	-1.62434	-15.2511	1.06596e-06	0.0237241	Elevated in Fetal
A_52_P348720	73296	Rhobtb3	-1.43457	-15.241	1.07083e-06	0.0238312	Elevated in Fetal
A_55_P1959496	216161	Sbno2	-1.87095	-15.2402	1.07126e-06	0.0238398	Not in Spike et al.
A_55_P2329487	319710	Frmd6	2.33597	15.24	1.07132e-06	0.02384	Not in Spike et al.
A_55_P2033725	17173	Ascl2	1.8537	15.2247	1.07883e-06	0.0240061	Not in Spike et al.
A_55_P2042525	68316	Apoo	-1.84737	-15.2097	1.08623e-06	0.0241697	Not in Spike et al.
A_55_P2183453	12740	Cldn4	-2.7279	-15.2023	1.08987e-06	0.0242496	Not in Spike et al.
A_52_P515880	26950	Vsnl1	2.2877	15.2022	1.08995e-06	0.0242502	Not in Spike et al.
A_55_P1972381	14621	Gjb4	3.43167	15.1944	1.09385e-06	0.0243359	Elevated in Adult
A_55_P2062015	66204	Acyp1	-2.6724	-15.1942	1.09391e-06	0.0243363	Not in Spike et al.
A_55_P2052281	68846	Rnf208	-1.81019	-15.1888	1.09664e-06	0.0243959	Not in Spike et al.
A_51_P158120	97884	B3galnt2	1.55654	15.184	1.09903e-06	0.0244479	Elevated in Adult
A_55_P2095311	546644	Ly6g	3.55916	15.1807	1.10067e-06	0.0244833	Not in Spike et al.
A_51_P143901	68059	Tm9sf2	1.42877	15.1793	1.10139e-06	0.0244982	Not in Spike et al.
A_51_P417720	319480	Itga11	-2.09825	-15.1785	1.1018e-06	0.0245055	Not in Spike et al.
A_55_P1985025	93742	Pard3	-1.78657	-15.1785	1.10177e-06	0.0245055	Not in Spike et al.
A_52_P40695	14348	Fut9	-5.34783	-15.1747	1.1037e-06	0.0245462	Elevated in Fetal
A_52_P235102	434179	Gm5595	1.56391	15.1747	1.10371e-06	0.0245462	Not in Spike et al.
A_55_P2043367	223672	Apol9a	1.60374	15.1735	1.10429e-06	0.0245572	Not in Spike et al.
A_55_P1970234	70762	Dclk2	-1.78518	-15.171	1.10556e-06	0.0245843	Elevated in Fetal
A_52_P259402	13512	Dsg3	-1.65026	-15.1672	1.10747e-06	0.0246257	Not in Spike et al.
A_65_P17827	70454	Cenpl	-2.18298	-15.1659	1.10813e-06	0.0246392	Elevated in Fetal
A_55_P2017645	21355	Tap2	2.77928	15.1652	1.10852e-06	0.0246469	Elevated in Adult
A_51_P491350	12827	Col4a2	2.20291	15.1557	1.11334e-06	0.024753	Not in Spike et al.
A_51_P102257	21961	Tns1	3.35858	15.1492	1.11662e-06	0.0248247	Elevated in Adult
A_55_P1975341	50927	Nasp	-1.64811	-15.1485	1.11702e-06	0.0248326	Not in Spike et al.
A_51_P365952	13434	Trdmt1	-2.13329	-15.1476	1.11745e-06	0.0248408	Not in Spike et al.
A_55_P2032714	14198	Fhit	-2.20126	-15.1402	1.12123e-06	0.0249239	Not in Spike et al.
A_55_P1983046	269437	Plch1	-1.67064	-15.1395	1.12162e-06	0.0249314	Not in Spike et al.
A_55_P1954092	100503637	LOC100503637	1.95185	15.1382	1.12227e-06	0.0249447	Not in Spike et al.
A_51_P241667	19090	Prkdc	-2.44246	-15.1364	1.12318e-06	0.0249639	Elevated in Fetal
A_55_P1970775	433759	Hdac1	-2.02572	-15.1338	1.12456e-06	0.0249934	Not in Spike et al.
A_65_P07627	13134	Dach1	-2.07182	-15.1207	1.13131e-06	0.0251423	Not in Spike et al.
A_55_P1983958	434624	LOC434624	1.7764	15.1192	1.13211e-06	0.0251589	Not in Spike et al.
A_55_P2047188	14164	Fgf1	1.95511	15.1176	1.13291e-06	0.0251756	Not in Spike et al.
A_55_P2161353	58802	Kcnmb4	-2.73851	-15.1171	1.13318e-06	0.0251804	Elevated in Fetal
A_51_P312437	66375	Dhrs7	1.64183	15.1163	1.13361e-06	0.0251888	Not in Spike et al.
A_55_P2132517	69080	Gmppa	1.61252	15.0996	1.14233e-06	0.0253815	Not in Spike et al.
A_55_P2167112	235041	Kank2	1.71282	15.0986	1.14284e-06	0.0253917	Not in Spike et al.
A_55_P1959303	245945	Rbm47	-3.18367	-15.0948	1.14485e-06	0.0254352	Elevated in Fetal
A_55_P1970636	101869	Unc45a	1.57535	15.0945	1.145e-06	0.0254374	Not in Spike et al.
A_55_P1967633	66373	Lsm5	-2.09611	-15.0909	1.1469e-06	0.0254784	Not in Spike et al.
A_51_P163261	629581	Gm6985	-2.84781	-15.0862	1.14937e-06	0.0255321	Not in Spike et al.
A_55_P2183393	100710	Pds5b	-1.44707	-15.0849	1.15003e-06	0.0255456	Elevated in Fetal
A_55_P1998995	11790	Speg	2.14109	15.0817	1.15177e-06	0.025583	Elevated in Adult
A_55_P2081405	432812	BC052688	2.09237	15.0811	1.15204e-06	0.0255879	Elevated in Fetal
A_52_P344290	14062	F2r	-2.73393	-15.0716	1.1571e-06	0.0256991	Not in Spike et al.
A_55_P2115607	67454	Ikbip	1.82322	15.067	1.15955e-06	0.0257524	Elevated in Fetal
A_52_P244064	22213	Ube2g2	1.57189	15.0662	1.16e-06	0.0257613	Elevated in Adult
A_51_P219594	76658	1700123K08Rik	3.44108	15.0621	1.16216e-06	0.025808	Not in Spike et al.
A_55_P1971815	12724	Clcn2	-1.45818	-15.0609	1.1628e-06	0.0258206	Elevated in Fetal
A_55_P2027737	17082	Il1rl1	2.40445	15.061	1.16278e-06	0.0258206	Not in Spike et al.
A_51_P383399	26358	Aldh1a7	-6.54958	-15.0579	1.16441e-06	0.0258545	Elevated in Fetal
A_51_P483159	320415	Gchfr	-2.22228	-15.056	1.16543e-06	0.0258761	Not in Spike et al.
A_51_P363947	12575	Cdkn1a	2.18955	15.0507	1.16827e-06	0.025938	Elevated in Adult
A_55_P2058137	83679	Pde4dip	2.93596	15.0503	1.16851e-06	0.0259421	Elevated in Adult
A_55_P2017418	12628	Cfh	4.32076	15.039	1.17458e-06	0.0260758	Elevated in Adult
A_52_P319606	277463	Gpr107	1.43061	15.0199	1.18498e-06	0.0263054	Not in Spike et al.
A_55_P1958867	100042265	Gm9790	1.55892	15.0116	1.18954e-06	0.0264055	Not in Spike et al.
A_51_P155085	209773	Dennd2a	-1.5713	-15.01	1.19038e-06	0.0264228	Elevated in Fetal
A_51_P458866	16456	F11r	1.74396	15.0085	1.19123e-06	0.0264405	Not in Spike et al.
A_55_P1999548	66167	Ccdc72	-1.60972	-15.0073	1.19189e-06	0.026454	Not in Spike et al.
A_51_P517695	17071	Ly6f	2.59841	14.9947	1.19884e-06	0.026607	Not in Spike et al.
A_52_P593268	78651	Lsm6	-2.31973	-14.9931	1.19971e-06	0.0266253	Not in Spike et al.
A_55_P1961873	23797	Akt3	2.66397	14.9874	1.20287e-06	0.026694	Not in Spike et al.
A_51_P443403	64075	Smoc1	-2.06436	-14.9799	1.20709e-06	0.0267866	Not in Spike et al.
A_55_P2236291	19012	Ppap2a	2.36713	14.9733	1.21075e-06	0.0268666	Not in Spike et al.
A_55_P1969341	237911	Brip1	-5.24747	-14.9717	1.21164e-06	0.0268851	Elevated in Fetal
A_51_P182693	18160	Npr1	4.06705	14.9568	1.22003e-06	0.02707	Not in Spike et al.
A_51_P103780	108735	Sft2d2	1.69102	14.9544	1.22138e-06	0.0270987	Elevated in Adult
A_55_P2027087	227120	Plcl1	-1.73187	-14.9533	1.22202e-06	0.0271117	Not in Spike et al.
A_51_P104418	63953	Dusp10	-3.0737	-14.9439	1.22736e-06	0.0272291	Not in Spike et al.
A_51_P443569	68114	Mum1	-1.63286	-14.9432	1.22777e-06	0.027237	Not in Spike et al.
A_55_P1963036	170719	Oxr1	1.721	14.9341	1.23297e-06	0.0273509	Not in Spike et al.
A_55_P2127139	319149	Hist1h3d	-1.53617	-14.9339	1.23304e-06	0.0273512	Not in Spike et al.
A_55_P2034731	226525	Rasal2	1.90719	14.9311	1.23465e-06	0.0273859	Not in Spike et al.
A_55_P2151822	67784	Plxnd1	1.89106	14.9309	1.23475e-06	0.0273868	Not in Spike et al.
A_55_P2016034	434341	Nlrc5	4.49033	14.9297	1.23545e-06	0.0274011	Not in Spike et al.
A_55_P2111478	77782	Polq	-3.41822	-14.9271	1.23698e-06	0.0274337	Elevated in Fetal
A_55_P2032966	208715	Hmgcs1	-2.09028	-14.9198	1.24115e-06	0.0275251	Elevated in Fetal
A_51_P288026	230376	Haus6	-2.05641	-14.9167	1.24294e-06	0.0275635	Elevated in Fetal
A_52_P520607	52024	Ankrd22	-4.42341	-14.9165	1.24303e-06	0.0275641	Not in Spike et al.
A_51_P224099	216846	Cntrob	-2.30566	-14.9148	1.24401e-06	0.0275846	Elevated in Fetal
A_55_P2009375	18557	Cdk18	1.70678	14.9135	1.24476e-06	0.0276001	Not in Spike et al.
A_55_P1978018	432825	Gm5458	2.04019	14.9052	1.24961e-06	0.0277063	Not in Spike et al.
A_66_P127224	16661	Krt10	-1.51628	-14.9045	1.25002e-06	0.0277141	Not in Spike et al.
A_55_P2075065	100039045	Gm10471	3.22772	14.9024	1.2512e-06	0.0277391	Not in Spike et al.
A_52_P109304	27368	Tbl2	2.41353	14.8988	1.25331e-06	0.0277846	Not in Spike et al.
A_55_P2029417	70458	2610318N02Rik	-2.35994	-14.8972	1.25425e-06	0.0278042	Not in Spike et al.
A_66_P131398	26564	Ror2	-2.33805	-14.8901	1.25837e-06	0.0278943	Not in Spike et al.
A_55_P2068315	66773	Gm17019	1.74328	14.8875	1.25993e-06	0.0279275	Not in Spike et al.
A_55_P2112120	51789	Tnk2	-2.00446	-14.8859	1.26083e-06	0.0279463	Not in Spike et al.
A_55_P1961541	78438	A930028N01Rik	2.67134	14.8852	1.26129e-06	0.0279553	Not in Spike et al.
A_55_P2008936	117591	Slc2a9	-6.4908	-14.8832	1.26242e-06	0.0279791	Not in Spike et al.
A_55_P1981739	60364	Donson	-2.26249	-14.8806	1.26396e-06	0.0280118	Not in Spike et al.
A_52_P402786	19126	Prom1	-2.3399	-14.8781	1.26543e-06	0.0280433	Not in Spike et al.
A_52_P199633	209387	Trim30d	5.16633	14.8779	1.26559e-06	0.0280454	Not in Spike et al.
A_52_P518808	67468	Mmd	-1.67759	-14.875	1.26728e-06	0.0280817	Not in Spike et al.
A_55_P1987988	76559	Atg2b	1.98046	14.859	1.27673e-06	0.0282898	Not in Spike et al.
A_66_P105801	16001	Igf1r	2.73311	14.8583	1.27717e-06	0.0282982	Not in Spike et al.
A_51_P365008	21961	Tns1	1.44958	14.8399	1.28817e-06	0.0285408	Elevated in Adult
A_55_P2025454	235330	Ttc12	-2.34949	-14.8377	1.2895e-06	0.0285688	Elevated in Fetal
A_55_P2419299	76286	1110006E14Rik	-6.69165	-14.8356	1.29077e-06	0.0285957	Not in Spike et al.
A_51_P517787	218335	Clptm1l	1.4365	14.8341	1.29164e-06	0.0286136	Not in Spike et al.
A_51_P284244	66111	Tmed3	1.5877	14.823	1.29838e-06	0.0287618	Not in Spike et al.
A_51_P194853	103655	Sec14l4	2.00891	14.819	1.30081e-06	0.0288142	Not in Spike et al.
A_55_P1976152	69922	Vrk2	-1.8963	-14.8112	1.30555e-06	0.0289179	Elevated in Fetal
A_55_P2025523	11856	Arhgap6	-2.02671	-14.8106	1.30592e-06	0.0289248	Elevated in Fetal
A_55_P1952990	216459	Myl6b	-3.30429	-14.8054	1.30907e-06	0.0289924	Not in Spike et al.
A_52_P14526	414872	Zyg11b	2.51547	14.8055	1.30903e-06	0.0289924	Not in Spike et al.
A_55_P2121096	14119	Fbn2	-1.60613	-14.802	1.31118e-06	0.0290374	Not in Spike et al.
A_52_P651948	66337	1700025K23Rik	-1.5565	-14.8013	1.31157e-06	0.0290448	Not in Spike et al.
A_51_P282616	320214	4932425I24Rik	3.03666	14.7912	1.31778e-06	0.0291809	Not in Spike et al.
A_51_P410451	71924	Tube1	-2.67201	-14.7813	1.32391e-06	0.0293154	Elevated in Fetal
A_51_P175555	105083	Pelo	1.97242	14.7711	1.33026e-06	0.0294546	Not in Spike et al.
A_51_P196207	75568	Capsl	-2.84322	-14.768	1.33219e-06	0.029496	Not in Spike et al.
A_55_P2173333	18798	Plcb4	-4.47237	-14.7624	1.33572e-06	0.0295729	Elevated in Fetal
A_52_P62833	239554	Foxred2	1.86109	14.7579	1.33853e-06	0.0296338	Not in Spike et al.
A_51_P343429	67712	Slc25a37	1.68393	14.7443	1.34712e-06	0.0298226	Not in Spike et al.
A_55_P2056630	109242	Kif24	2.09185	14.7439	1.34735e-06	0.0298263	Not in Spike et al.
A_66_P131645	100047183	LOC100047183	2.65037	14.7438	1.34744e-06	0.029827	Not in Spike et al.
A_55_P2073377	17345	Mki67	-6.32334	-14.7383	1.35091e-06	0.0299025	Elevated in Fetal
A_52_P267391	76681	Trim12a	3.25326	14.7373	1.35154e-06	0.0299149	Not in Spike et al.
A_55_P2064659	76681	Trim12a	2.67707	14.7333	1.35407e-06	0.0299697	Not in Spike et al.
A_55_P2059606	20847	Stat2	2.57539	14.7219	1.36134e-06	0.0301291	Not in Spike et al.
A_52_P476075	269582	Clspn	-5.40472	-14.719	1.3632e-06	0.0301679	Elevated in Fetal
A_55_P2182358	13496	Arid3a	3.54028	14.7191	1.36315e-06	0.0301679	Not in Spike et al.
A_51_P512820	232449	Dera	-2.53123	-14.7176	1.36409e-06	0.030186	Not in Spike et al.
A_52_P734742	224813	Gm88	1.91009	14.7163	1.36493e-06	0.0302031	Not in Spike et al.
A_51_P431737	107869	Cth	2.73597	14.7092	1.3695e-06	0.0303029	Elevated in Adult
A_55_P2100209	73804	Kif2c	-6.09375	-14.7011	1.3747e-06	0.0304167	Elevated in Fetal
A_51_P115326	20932	Surf4	1.63946	14.6946	1.37892e-06	0.0305087	Not in Spike et al.
A_51_P273556	71878	Fam83d	-6.07685	-14.6892	1.38245e-06	0.0305854	Elevated in Fetal
A_55_P2088530	15194	Htt	-1.62537	-14.6848	1.3853e-06	0.0306469	Elevated in Fetal
A_55_P2004930	69692	Hddc2	-1.81982	-14.683	1.38649e-06	0.030672	Not in Spike et al.
A_52_P5891	76566	Fam101b	1.84633	14.6825	1.38681e-06	0.0306776	Not in Spike et al.
A_51_P474454	67153	Rnaseh2b	-2.61944	-14.6817	1.38732e-06	0.0306875	Not in Spike et al.
A_52_P497534	52639	Wipi1	1.35791	14.6814	1.38754e-06	0.0306911	Not in Spike et al.
A_52_P30451	53412	Ppp1r3c	3.83163	14.6806	1.38807e-06	0.0307013	Elevated in Fetal
A_55_P2087865	28113	Tinf2	-1.68244	-14.6786	1.38937e-06	0.0307287	Not in Spike et al.
A_52_P573552	211770	Trib1	-2.54159	-14.6779	1.38983e-06	0.0307375	Not in Spike et al.
A_52_P447944	17075	Epcam	-1.93765	-14.6743	1.39217e-06	0.0307876	Not in Spike et al.
A_52_P330984	72568	Lin9	-1.45104	-14.6744	1.39216e-06	0.0307876	Elevated in Fetal
A_55_P2100295	71972	Dnmbp	-1.53218	-14.6569	1.40365e-06	0.031039	Elevated in Fetal
A_51_P176972	105827	Amigo2	-5.13025	-14.6556	1.40452e-06	0.0310566	Elevated in Fetal
A_52_P307961	217265	Abca5	1.94363	14.6552	1.40482e-06	0.0310619	Not in Spike et al.
A_55_P1993955	18830	Pltp	1.82831	14.6535	1.40594e-06	0.0310854	Not in Spike et al.
A_51_P210956	22329	Vcam1	3.69961	14.6444	1.41199e-06	0.0312177	Elevated in Adult
A_55_P2049313	66101	Ppih	-2.77057	-14.6395	1.41525e-06	0.0312883	Not in Spike et al.
A_52_P144263	56878	Rbms1	1.65982	14.6338	1.41907e-06	0.0313713	Not in Spike et al.
A_55_P2149615	12070	Ngfrap1	-1.58967	-14.6284	1.42273e-06	0.0314508	Not in Spike et al.
A_55_P2019009	211329	Ncoa7	-2.80962	-14.622	1.42698e-06	0.0315434	Elevated in Fetal
A_55_P1993054	101739	Psip1	-2.01789	-14.6215	1.42733e-06	0.0315484	Elevated in Fetal
A_55_P2181341	13599	Ecel1	4.53289	14.6216	1.42727e-06	0.0315484	Elevated in Adult
A_52_P393314	18439	P2rx7	2.84076	14.6206	1.42795e-06	0.0315606	Not in Spike et al.
A_55_P2016462	15945	Cxcl10	-3.43866	-14.6164	1.43082e-06	0.0316226	Elevated in Fetal
A_55_P2047361	66101	Ppih	-2.30033	-14.6148	1.43191e-06	0.0316452	Not in Spike et al.
A_55_P1994194	15203	Heph	-1.94914	-14.613	1.43307e-06	0.0316694	Elevated in Fetal
A_51_P487668	67552	H2afy3	-1.78949	-14.5935	1.44639e-06	0.0319623	Not in Spike et al.
A_52_P141488	14773	Grk5	1.66946	14.59	1.4488e-06	0.032014	Not in Spike et al.
A_55_P2060722	56041	Uso1	1.52239	14.5891	1.4494e-06	0.032026	Not in Spike et al.
A_55_P2165655	75580	Zbtb4	1.72021	14.587	1.45087e-06	0.032057	Not in Spike et al.
A_52_P131548	16475	Jub	2.32636	14.572	1.4612e-06	0.0322838	Not in Spike et al.
A_55_P2174601	233765	Plekha7	-1.82809	-14.5698	1.46275e-06	0.0323166	Not in Spike et al.
A_55_P2151546	110532	Adarb1	1.65754	14.5679	1.46409e-06	0.0323448	Elevated in Adult
A_55_P1997936	15490	Hsd17b7	-1.65302	-14.5668	1.46485e-06	0.0323601	Not in Spike et al.
A_55_P1952738	19055	Ppp3ca	1.52457	14.5647	1.46629e-06	0.0323902	Not in Spike et al.
A_52_P510107	214254	Nudt15	-1.95627	-14.5642	1.46664e-06	0.0323966	Not in Spike et al.
A_55_P2011132	67211	Armc10	-1.52675	-14.5637	1.46696e-06	0.0324023	Not in Spike et al.
A_51_P220343	22402	Wisp1	2.57963	14.5602	1.46944e-06	0.0324554	Elevated in Fetal
A_51_P155458	231134	Dok7	-1.90698	-14.5586	1.47052e-06	0.032478	Not in Spike et al.
A_55_P2103596	22785	Slc30a4	1.96042	14.5521	1.47512e-06	0.0325779	Not in Spike et al.
A_52_P193925	72043	Sulf2	-3.48965	-14.5519	1.47525e-06	0.0325795	Not in Spike et al.
A_66_P111035	226352	Epb4.1l5	-1.69123	-14.5514	1.47559e-06	0.0325854	Elevated in Fetal
A_66_P111572	78755	Fam122b	-2.06411	-14.5497	1.47681e-06	0.0326108	Elevated in Fetal
A_52_P539632	18846	Plxna3	-1.7328	-14.5491	1.47718e-06	0.0326177	Not in Spike et al.
A_51_P485161	12890	Cplx2	-3.09062	-14.5481	1.47788e-06	0.0326316	Not in Spike et al.
A_51_P296608	13197	Gadd45a	1.63556	14.5477	1.47819e-06	0.032637	Not in Spike et al.
A_55_P2147101	27359	Sytl4	-2.9615	-14.5456	1.47963e-06	0.0326672	Not in Spike et al.
A_55_P2176300	11416	Slc33a1	1.67613	14.5432	1.48136e-06	0.032704	Not in Spike et al.
A_51_P165098	74105	Gga2	-1.71666	-14.5399	1.48367e-06	0.0327535	Not in Spike et al.
A_52_P339996	21366	Slc6a6	2.4763	14.5308	1.4901e-06	0.032894	Not in Spike et al.
A_55_P2136743	234967	Slc36a4	1.67973	14.5302	1.49055e-06	0.0329023	Not in Spike et al.
A_51_P112174	52906	Ahi1	2.02572	14.5283	1.49187e-06	0.03293	Not in Spike et al.
A_55_P2252496	554160	BB283564	2.08109	14.5282	1.49193e-06	0.03293	Not in Spike et al.
A_55_P2105632	271278	BC024139	2.2285	14.519	1.49848e-06	0.033073	Not in Spike et al.
A_55_P2122938	76773	Wdyhv1	1.90797	14.514	1.50208e-06	0.0331508	Not in Spike et al.
A_51_P266546	67306	Fam164a	1.54068	14.5134	1.50251e-06	0.0331589	Not in Spike et al.
[truncated: 264 more rows]
