# Supplementary material for: Developmental Changes in the in Vitro Activated Regenerative Activity of Primitive Mammary Epithelial Cells
Source: PLoS Biol. 2013 Aug 13;11(8):e1001630. doi: 10.1371/journal.pbio.1001630 (PMC3742452; doi:10.1371/journal.pbio.1001630)
Supplement: Text S1 — R scripts used to select significantly differentially expressed genes in the comparison of fetal and adult basal cell subsets analyzed. (TXT) [file pbio.1001630.s012.txt]

dat<-read.delim("Maisam Makarem Mouse GE Raw and Quantile Normalized GE Data 22March13.txt",comment.char="#")

newnames<-c("ProbeName","x3T3raw","Basal_1raw","Basal_1_Day_5raw","Basal_2raw","Basal_2_Day_5raw","Basal_3raw","Basal_3_Day_5raw","E18.5_1raw","E18.5_1_Day_2raw",
	"E18.5_1_Day_5raw","E18.5_2raw","E18.5_2_Day_2raw","E18.5_2_Day_5raw","E18.5_3raw","E18.5_3_Day_2raw","E18.5_3_Day_5raw","x3T3normalized","Basal_1normalized",
	"Basal_1_Day_5normalized","Basal_2normalized","Basal_2_Day_5normalized","Basal_3normalized","Basal_3_Day_5normalized","E18.5_1normalized","E18.5_1_Day_2normalized",
	"E18.5_1_Day_5normalized","E18.5_2normalized","E18.5_2_Day_2normalized","E18.5_2_Day_5normalized","E18.5_3normalized","E18.5_3_Day_2normalized","E18.5_3_Day_5normalized",
	"pBasal_1","pE18.5_2","pBasal_1_Day_5","pE18.5_3","pE18.5_3_Day_2","pBasal_2_Day_5","pE18.5_1","p3T3","pE18.5_3_Day_5","pBasal_2","pE18.5_2_Day_5","pE18.5_2_Day_2",
	"pBasal_3","pBasal_3_Day_5","pE18.5_1_Day_5","pE18.5_1_Day_2","GeneSymbol","Description","Chromosome_End_Index_Avadis_","Chromosome_Number_Avadis_",
	"Chromosome_Start_Index_Avadis_","Chromosome_Strand_Avadis_","ControlType","Cytoband","EntrezGeneID","GenbankAccession","GeneName","GenomicCoordinates","Go","RefSeqAccession","UniGeneID")
colnames(dat)<-newnames

dat<-subset(dat,is.na(dat[,"EntrezGeneID"])==F)
compare<-c("Basal_1normalized","Basal_2normalized","Basal_3normalized","E18.5_1normalized","E18.5_2normalized","E18.5_3normalized")
dat1<-2^dat[,compare]
basalavg<-apply(dat1[,c("Basal_1normalized","Basal_2normalized","Basal_3normalized")],1,mean)
e18avg<-apply(dat1[,c("E18.5_1normalized","E18.5_2normalized","E18.5_3normalized")],1,mean)

tmp<-c(log2(basalavg),log2(e18avg))
clus<-kmeans(tmp,3,iter.max = 100, nstart = 100)
c1<-subset(tmp,clus$cluster==1)
c2<-subset(tmp,clus$cluster==2)
c3<-subset(tmp,clus$cluster==3)
negcut<-5.890
hicut<-10.330
#
pdf("Thresholds for significance testing.pdf")
par(mgp=c(2.5,0.5,0),mar=c(5,5,1,1))
hist(tmp,breaks=1000,xlim=c(0,20),xlab=expression(paste("log"[2],"(Expression)",sep="")),main="",cex.lab=2.5)
abline(v=c(negcut,hicut),col="red")
graphics.off()

rownames(dat1)<-paste(dat[,"ProbeName"],dat[,"EntrezGeneID"],dat[,"GeneSymbol"],sep="|")
dat2<-subset(log2(dat1),(log2(basalavg)>=negcut)|(log2(e18avg)>=negcut))
library(limma)
design <- model.matrix(~ -1+factor(c(1,1,1,2,2,2)))
colnames(design) <- c("Basal","E18.5")
contr <- makeContrasts(Basal-E18.5, levels=design)
fit<-lmFit(dat2, design)
fit2 <- contrasts.fit(fit, contr)
fit2 <- eBayes(fit2)
results<-topTable(fit2, coef="Basal - E18.5", adjust="holm", sort.by="logFC", number=Inf)

splitannot<-function(chara){
	out<-unlist(strsplit(chara,"|",fixed=T))
	return(out)}

annots<-NULL
for(i in 1:dim(results)[1]){
	tmp<-splitannot(results[i,"ID"])
	annots<-rbind(annots,tmp)
	}
row.names(results)<-NULL
row.names(annots)<-NULL

colnames(annots)<-c("ProbeName","EntrezGeneID","GeneSymbol")
out<-cbind(annots,results[,2:dim(results)[2]])
write.table(out,"All results limma.tab",sep="\t",quote=F,row.names=F)
outsig<-subset(out,out[,"adj.P.Val"]<=0.05&abs(out[,"logFC"])>=1)
write.table(outsig,"All results limma sig.tab",sep="\t",quote=F,row.names=F)
